# Supplementary material for: Designing a 2D van der Waals oxide with lone-pair electrons as chemical scissor
Source: Natl Sci Rev. 2024 Oct 21;12(1):nwae370. doi: 10.1093/nsr/nwae370 (PMC11702660; doi:10.1093/nsr/nwae370)
Supplement: nwae370_Supplemental_Files [file nwae370_supplemental_files.zip]

Archive with 2 entries (2 files):
- 922 Supplementary_information.pdf
- InSbMoO6.cif
