# Supplementary material for: Designing a 2D van der Waals oxide with lone-pair electrons as chemical scissor
Source: Natl Sci Rev. 2024 Oct 21;12(1):nwae370. doi: 10.1093/nsr/nwae370 (PMC11702660; doi:10.1093/nsr/nwae370)
Supplement: nwae370_Supplemental_Files [file nwae370_supplemental_files.zip › InSbMoO6.cif]

data_ismo_auto
_audit_creation_date               2024-06-03
_audit_creation_method
;
Olex2 1.5
(compiled 2024.02.16 svn.r378c4104 for OlexSys, GUI svn.r6928)
;
_shelx_SHELXL_version_number       '2018/3'
_audit_contact_author_address      ?
_audit_contact_author_email        ?
_audit_contact_author_name         ''
_audit_contact_author_phone        ?
_publ_contact_author_id_orcid      ?
_publ_section_references
;
Dolomanov, O.V., Bourhis, L.J., Gildea, R.J, Howard, J.A.K. & Puschmann, H.
 (2009), J. Appl. Cryst. 42, 339-341.

Sheldrick, G.M. (2015). Acta Cryst. A71, 3-8.

Sheldrick, G.M. (2015). Acta Cryst. C71, 3-8.
;
_chemical_name_common              ?
_chemical_name_systematic          ?
_chemical_formula_moiety           'In Mo O6 Sb'
_chemical_formula_sum              'In Mo O6 Sb'
_chemical_formula_weight           428.51
_chemical_absolute_configuration   ?
_chemical_melting_point            ?
_chemical_oxdiff_formula           'In Sb Mo O'
loop_
  _atom_type_symbol
  _atom_type_description
  _atom_type_scat_dispersion_real
  _atom_type_scat_dispersion_imag
  _atom_type_scat_source
 'In' 'In' -0.7276 1.3100
 'International Tables Vol C Tables 4.2.6.8 and 6.1.1.4'
 'Mo' 'Mo' -1.6832 0.6857
 'International Tables Vol C Tables 4.2.6.8 and 6.1.1.4'
 'O' 'O' 0.0106 0.0060 'International Tables Vol C Tables 4.2.6.8 and 6.1.1.4'
 'Sb' 'Sb' -0.5866 1.5461
 'International Tables Vol C Tables 4.2.6.8 and 6.1.1.4'

_shelx_space_group_comment
;
The symmetry employed for this shelxl refinement is uniquely defined
by the following loop, which should always be used as a source of
symmetry information in preference to the above space-group names.
They are only intended as comments.
;
_space_group_crystal_system        'orthorhombic'
_space_group_IT_number             18
_space_group_name_H-M_alt          'P 21 21 2'
_space_group_name_Hall             'P 2 2ab'
loop_
  _space_group_symop_operation_xyz
 'x, y, z'
 '-x, -y, z'
 '-x+1/2, y+1/2, -z'
 'x+1/2, -y+1/2, -z'

_cell_length_a                     5.1634(3)
_cell_length_b                     5.3550(3)
_cell_length_c                     9.0067(6)
_cell_angle_alpha                  90
_cell_angle_beta                   90
_cell_angle_gamma                  90
_cell_volume                       249.04(3)
_cell_formula_units_Z              2
_cell_measurement_reflns_used      1659
_cell_measurement_temperature      212(120)
_cell_measurement_theta_max        30.5380
_cell_measurement_theta_min        2.2520
_shelx_estimated_absorpt_T_max     ?
_shelx_estimated_absorpt_T_min     ?
_exptl_absorpt_coefficient_mu      12.404
_exptl_absorpt_correction_T_max    1.00000
_exptl_absorpt_correction_T_min    0.57532
_exptl_absorpt_correction_type     multi-scan
_exptl_absorpt_process_details
;
CrysAlisPro 1.171.41.123a (Rigaku Oxford Diffraction, 2022)
Empirical absorption correction using spherical harmonics,
implemented in SCALE3 ABSPACK scaling algorithm.
;
_exptl_absorpt_special_details     ?
_exptl_crystal_colour              'clear light colourless'
_exptl_crystal_colour_lustre       clear
_exptl_crystal_colour_modifier     light
_exptl_crystal_colour_primary      colourless
_exptl_crystal_density_diffrn      5.715
_exptl_crystal_density_meas        ?
_exptl_crystal_density_method      ?
_exptl_crystal_description         plate
_exptl_crystal_F_000               380
_exptl_crystal_preparation         ?
_exptl_crystal_size_max            ?
_exptl_crystal_size_mid            ?
_exptl_crystal_size_min            ?
_exptl_transmission_factor_max     ?
_exptl_transmission_factor_min     ?
_diffrn_reflns_av_R_equivalents    0.0460
_diffrn_reflns_av_unetI/netI       0.0302
_diffrn_reflns_Laue_measured_fraction_full  0.972
_diffrn_reflns_Laue_measured_fraction_max  0.972
_diffrn_reflns_limit_h_max         5
_diffrn_reflns_limit_h_min         -6
_diffrn_reflns_limit_k_max         6
_diffrn_reflns_limit_k_min         -6
_diffrn_reflns_limit_l_max         10
_diffrn_reflns_limit_l_min         -10
_diffrn_reflns_number              2124
_diffrn_reflns_point_group_measured_fraction_full  0.966
_diffrn_reflns_point_group_measured_fraction_max  0.966
_diffrn_reflns_theta_full          25.019
_diffrn_reflns_theta_max           25.019
_diffrn_reflns_theta_min           4.428
_diffrn_ambient_environment        N~2~
_diffrn_ambient_temperature        212(120)
_diffrn_detector                   'Hybrid Pixel Array Detector'
_diffrn_detector_area_resol_mean   10.0000
_diffrn_detector_type              HyPix
_diffrn_measured_fraction_theta_full  0.972
_diffrn_measured_fraction_theta_max  0.972
_diffrn_measurement_details
;
List of Runs (angles in degrees, time in seconds):

  # Type    Start    End  Width  t~exp~   \w     \q     \k     \f   Frames
--------------------------------------------------------------------------
  1  \w    -28.00  68.00   0.50    1.03    --   -5.22  77.00  90.00  192
  2  \w     26.00  69.00   0.50    1.03    --   -5.22  38.00-150.00   86
  3  \w    -16.00  19.00   0.50    1.03    --   -5.22  38.00-150.00   70
  4  \w    -61.00  10.00   0.50    1.03    --   -5.22 -19.00 -60.00  142
  5  \w    -18.00  21.00   0.50    1.03    --   -5.22 -99.00 -90.00   78
  6  \w    -17.00   8.00   0.50    1.03    --   -5.22 -99.00  60.00   50
;
_diffrn_measurement_device         'four-circle diffractometer'
_diffrn_measurement_device_type    'XtaLAB Synergy R, HyPix'
_diffrn_measurement_method         '\w scans'
_diffrn_orient_matrix_type        
 'CrysAlisPro convention (1999,Acta A55,543-557)'
_diffrn_orient_matrix_UB_11        0.0525767000
_diffrn_orient_matrix_UB_12        -0.0612141000
_diffrn_orient_matrix_UB_13        0.0630095000
_diffrn_orient_matrix_UB_21        0.0444488000
_diffrn_orient_matrix_UB_22        -0.0985129000
_diffrn_orient_matrix_UB_23        -0.0460166000
_diffrn_orient_matrix_UB_31        0.1189190000
_diffrn_orient_matrix_UB_32        0.0639278000
_diffrn_orient_matrix_UB_33        -0.0106220000
_diffrn_radiation_monochromator    mirror
_diffrn_radiation_probe            x-ray
_diffrn_radiation_type             'Mo K\a'
_diffrn_radiation_wavelength       0.71073
_diffrn_source                     'micro-focus sealed X-ray tube'
_diffrn_source_type                'Mova (Mo) X-ray Source'
_reflns_Friedel_coverage           0.534
_reflns_Friedel_fraction_full      0.955
_reflns_Friedel_fraction_max       0.955
_reflns_number_gt                  395
_reflns_number_total               431
_reflns_special_details
;
 Reflections were merged by SHELXL according to the crystal
 class for the calculation of statistics and refinement.
 
 _reflns_Friedel_fraction is defined as the number of unique
 Friedel pairs measured divided by the number that would be
 possible theoretically, ignoring centric projections and
 systematic absences. Completness statistics refer to single and
 composite reflections containing twin component 1 only.
;
_reflns_threshold_expression       'I > 2\s(I)'
_computing_cell_refinement         'CrysAlisPro 1.171.41.123a (Rigaku OD, 2022)'
_computing_data_collection         'CrysAlisPro 1.171.41.123a (Rigaku OD, 2022)'
_computing_data_reduction          'CrysAlisPro 1.171.41.123a (Rigaku OD, 2022)'
_computing_molecular_graphics      'Olex2 1.5 (Dolomanov et al., 2009)'
_computing_publication_material    'Olex2 1.5 (Dolomanov et al., 2009)'
_computing_structure_refinement    'SHELXL 2018/3 (Sheldrick, 2015)'
_computing_structure_solution      'SHELXT 2018/2 (Sheldrick, 2018)'
_refine_diff_density_max           1.846
_refine_diff_density_min           -0.705
_refine_diff_density_rms           0.243
_refine_ls_abs_structure_details
;
 Refined as an inversion twin.
;
_refine_ls_abs_structure_Flack     0.20(9)
_refine_ls_extinction_coef         0.0003(11)
_refine_ls_extinction_expression  
 'Fc^*^=kFc[1+0.001xFc^2^\l^3^/sin(2\q)]^-1/4^'
_refine_ls_extinction_method       'SHELXL-2018/3 (Sheldrick 2018)'
_refine_ls_goodness_of_fit_ref     1.000
_refine_ls_hydrogen_treatment      undef
_refine_ls_matrix_type             full
_refine_ls_number_parameters       45
_refine_ls_number_reflns           431
_refine_ls_number_restraints       0
_refine_ls_R_factor_all            0.0259
_refine_ls_R_factor_gt             0.0234
_refine_ls_restrained_S_all        1.000
_refine_ls_shift/su_max            0.000
_refine_ls_shift/su_mean           0.000
_refine_ls_structure_factor_coef   Fsqd
_refine_ls_weighting_details      
 'w=1/[\s^2^(Fo^2^)+(0.0394P)^2^] where P=(Fo^2^+2Fc^2^)/3'
_refine_ls_weighting_scheme        calc
_refine_ls_wR_factor_gt            0.0588
_refine_ls_wR_factor_ref           0.0601
_refine_special_details
;
 Refined as a 2-component inversion twin.
;
_olex2_refinement_description
;
1. Twinned data refinement
 Scales: 0.80(9)
 0.20(9)
;
_atom_sites_solution_hydrogens     .
_atom_sites_solution_primary       dual
_atom_sites_solution_secondary     ?
loop_
  _atom_site_label
  _atom_site_type_symbol
  _atom_site_fract_x
  _atom_site_fract_y
  _atom_site_fract_z
  _atom_site_U_iso_or_equiv
  _atom_site_adp_type
  _atom_site_occupancy
  _atom_site_site_symmetry_order
  _atom_site_calc_flag
  _atom_site_refinement_flags_posn
  _atom_site_refinement_flags_adp
  _atom_site_refinement_flags_occupancy
  _atom_site_disorder_assembly
  _atom_site_disorder_group
 Sb01 Sb 0.000000 0.500000 0.23648(8) 0.0119(3) Uani 1 2 d S T P . .
 In02 In 0.500000 0.500000 0.52194(9) 0.0122(3) Uani 1 2 d S T P . .
 Mo03 Mo 0.500000 1.000000 0.19444(11) 0.0131(4) Uani 1 2 d S T P . .
 O004 O 0.2530(12) 0.8220(13) 0.2967(8) 0.0153(15) Uani 1 1 d . . . . .
 O005 O 0.2147(13) 0.3217(13) 0.3894(7) 0.0137(15) Uani 1 1 d . . . . .
 O006 O 0.6523(12) 0.7963(13) 0.0789(9) 0.0205(17) Uani 1 1 d . . . . .

loop_
  _atom_site_aniso_label
  _atom_site_aniso_U_11
  _atom_site_aniso_U_22
  _atom_site_aniso_U_33
  _atom_site_aniso_U_23
  _atom_site_aniso_U_13
  _atom_site_aniso_U_12
 Sb01 0.0086(5) 0.0099(5) 0.0174(5) 0.000 0.000 0.0017(7)
 In02 0.0076(5) 0.0091(5) 0.0199(5) 0.000 0.000 -0.0004(6)
 Mo03 0.0082(6) 0.0130(6) 0.0181(6) 0.000 0.000 -0.0043(9)
 O004 0.012(4) 0.006(3) 0.028(4) -0.005(3) 0.005(3) 0.002(3)
 O005 0.012(3) 0.006(3) 0.023(4) 0.002(3) -0.004(3) -0.002(3)
 O006 0.012(3) 0.020(4) 0.030(4) -0.005(3) -0.002(3) 0.006(3)

_geom_special_details
;
 All esds (except the esd in the dihedral angle between two l.s. planes)
 are estimated using the full covariance matrix.  The cell esds are taken
 into account individually in the estimation of esds in distances, angles
 and torsion angles; correlations between esds in cell parameters are only
 used when they are defined by crystal symmetry.  An approximate (isotropic)
 treatment of cell esds is used for estimating esds involving l.s. planes.
;
loop_
  _geom_bond_atom_site_label_1
  _geom_bond_atom_site_label_2
  _geom_bond_distance
  _geom_bond_site_symmetry_2
  _geom_bond_publ_flag
 Sb01 O004 2.230(7) 2_565 ?
 Sb01 O004 2.230(7) . ?
 Sb01 O005 2.009(6) . ?
 Sb01 O005 2.009(6) 2_565 ?
 In02 O004 2.298(6) 4_566 ?
 In02 O004 2.298(6) 3_546 ?
 In02 O005 2.123(6) 2_665 ?
 In02 O005 2.199(6) 4_556 ?
 In02 O005 2.199(6) 3_556 ?
 In02 O005 2.123(6) . ?
 Mo03 O004 1.839(7) 2_675 ?
 Mo03 O004 1.839(7) . ?
 Mo03 O006 1.700(7) 2_675 ?
 Mo03 O006 1.700(7) . ?

loop_
  _geom_angle_atom_site_label_1
  _geom_angle_atom_site_label_2
  _geom_angle_atom_site_label_3
  _geom_angle
  _geom_angle_site_symmetry_1
  _geom_angle_site_symmetry_3
  _geom_angle_publ_flag
 O004 Sb01 O004 151.8(4) 2_565 . ?
 O005 Sb01 O004 77.8(2) 2_565 . ?
 O005 Sb01 O004 77.8(2) . 2_565 ?
 O005 Sb01 O004 83.0(3) . . ?
 O005 Sb01 O004 83.0(3) 2_565 2_565 ?
 O005 Sb01 O005 93.4(4) 2_565 . ?
 O004 In02 O004 89.4(4) 4_566 3_546 ?
 O005 In02 O004 72.8(2) 3_556 4_566 ?
 O005 In02 O004 79.6(2) . 3_546 ?
 O005 In02 O004 168.7(3) . 4_566 ?
 O005 In02 O004 77.3(3) 3_556 3_546 ?
 O005 In02 O004 79.6(2) 2_665 4_566 ?
 O005 In02 O004 77.3(3) 4_556 4_566 ?
 O005 In02 O004 72.8(2) 4_556 3_546 ?
 O005 In02 O004 168.7(3) 2_665 3_546 ?
 O005 In02 O005 101.63(14) 2_665 3_556 ?
 O005 In02 O005 101.92(16) 2_665 4_556 ?
 O005 In02 O005 111.6(4) . 2_665 ?
 O005 In02 O005 137.4(3) 3_556 4_556 ?
 O005 In02 O005 101.63(14) . 4_556 ?
 O005 In02 O005 101.92(16) . 3_556 ?
 O004 Mo03 O004 119.9(4) 2_675 . ?
 O006 Mo03 O004 108.6(3) 2_675 . ?
 O006 Mo03 O004 107.1(3) . . ?
 O006 Mo03 O004 108.6(3) . 2_675 ?
 O006 Mo03 O004 107.1(3) 2_675 2_675 ?
 O006 Mo03 O006 104.5(5) 2_675 . ?
 Sb01 O004 In02 99.2(3) . 3_556 ?
 Mo03 O004 Sb01 133.2(4) . . ?
 Mo03 O004 In02 122.3(3) . 3_556 ?
 Sb01 O005 In02 110.1(3) . 3_546 ?
 Sb01 O005 In02 123.7(3) . . ?
 In02 O005 In02 119.9(3) . 3_546 ?

loop_
  _geom_torsion_atom_site_label_1
  _geom_torsion_atom_site_label_2
  _geom_torsion_atom_site_label_3
  _geom_torsion_atom_site_label_4
  _geom_torsion
  _geom_torsion_site_symmetry_1
  _geom_torsion_site_symmetry_2
  _geom_torsion_site_symmetry_3
  _geom_torsion_site_symmetry_4
  _geom_torsion_publ_flag
 O004 Mo03 O004 Sb01 -158.4(5) 2_675 . . . ?
 O004 Mo03 O004 In02 52.7(3) 2_675 . . 3_556 ?
 O006 Mo03 O004 Sb01 -34.2(6) . . . . ?
 O006 Mo03 O004 Sb01 78.2(5) 2_675 . . . ?
 O006 Mo03 O004 In02 176.9(4) . . . 3_556 ?
 O006 Mo03 O004 In02 -70.7(5) 2_675 . . 3_556 ?

_shelx_res_file
;
TITL ismo_auto_a.res in P2(1)2(1)2
    ismo_auto.res
    created by SHELXL-2018/3 at 15:58:54 on 03-Jun-2024
REM Old TITL ismo_auto_a.res in Pmmn
REM SHELXT solution in P2(1)2(1)2: R1 0.088, Rweak 0.004, Alpha 0.012
REM <I/s> 0.369 for 6 systematic absences, Orientation as input
REM Flack x = 0.104 ( 0.150 ) from 156 Parsons' quotients
REM Formula found by SHELXT: C2 Mo
CELL 0.71073 5.1634 5.355 9.0067 90 90 90
ZERR 2 0.0003 0.0003 0.0006 0 0 0
LATT -1
SYMM -X,-Y,+Z
SYMM 0.5-X,0.5+Y,-Z
SYMM 0.5+X,0.5-Y,-Z
SFAC In Mo O Sb
UNIT 2 2 12 2

L.S. 90
PLAN  10
TEMP -61
CONF
LIST 6
MORE -1
fmap 2
ACTA
SHEL 999 0.84
TWIN -1 0 0 0 -1 0 0 0 -1 2
OMIT -1 2 1
OMIT -1 5 3
OMIT 0 0 1
OMIT 0 4 2
OMIT 1 0 3
OMIT 1 0 5
OMIT 1 1 0
OMIT 1 3 0
OMIT 2 3 7
OMIT 2 5 4
OMIT 3 1 0
OMIT 3 2 3
OMIT 5 3 0
REM <olex2.extras>
REM <HklSrc "%.\\ISMO_auto.hkl">
REM </olex2.extras>

WGHT    0.039400
EXTI    0.000293
BASF   0.19676
FVAR       0.45120
SB01  4    0.000000    0.500000    0.236484    10.50000    0.00857    0.00989 =
         0.01738    0.00000    0.00000    0.00173
IN02  1    0.500000    0.500000    0.521942    10.50000    0.00765    0.00908 =
         0.01989    0.00000    0.00000   -0.00038
MO03  2    0.500000    1.000000    0.194438    10.50000    0.00820    0.01296 =
         0.01807    0.00000    0.00000   -0.00429
O004  3    0.252982    0.822010    0.296704    11.00000    0.01219    0.00630 =
         0.02751   -0.00500    0.00547    0.00182
O005  3    0.214715    0.321736    0.389429    11.00000    0.01185    0.00635 =
         0.02298    0.00198   -0.00361   -0.00231
O006  3    0.652255    0.796327    0.078884    11.00000    0.01154    0.02012 =
         0.02988   -0.00456   -0.00217    0.00580
HKLF 4


REM  ismo_auto_a.res in P2(1)2(1)2
REM wR2 = 0.0601, GooF = S = 1.000, Restrained GooF = 1.000 for all data
REM R1 = 0.0234 for 395 Fo > 4sig(Fo) and 0.0259 for all 431 data
REM 45 parameters refined using 0 restraints

END

WGHT      0.0394      0.0000

REM Highest difference peak  1.846,  deepest hole -0.705,  1-sigma level  0.243
Q1    1   0.0000  0.5000  0.1263  10.50000  0.05    1.85
Q2    1   0.5000  0.5000  0.4041  10.50000  0.05    1.82
Q3    1   0.5000  1.0000  0.3102  10.50000  0.05    1.46
Q4    1   0.5000  0.5000  0.6556  10.50000  0.05    1.42
Q5    1   0.0000  0.5000  0.3704  10.50000  0.05    1.35
Q6    1   0.5000  1.0000  0.0677  10.50000  0.05    1.17
Q7    1   0.5000  0.5000 -0.0434  10.50000  0.05    0.84
Q8    1   0.5036  0.7614  0.1286  11.00000  0.05    0.78
Q9    1   0.0032  0.2687  0.4239  11.00000  0.05    0.74
Q10   1  -0.0128  0.9437  0.2264  11.00000  0.05    0.61
;
_shelx_res_checksum                29061
_shelx_hkl_file
;
   0   0  -1  653.00   26.32
   0   0   1  676.75   26.41
   0   0   1  597.10   26.24
   0   0  -1  650.24   26.38
   0   0   2  842.18   34.87
   0   0  -2  781.05   34.66
   0   0  -3 2476.04  102.51
   0   0   3 2688.95  103.02
   0   0   4 2687.25  111.19
   0   0  -4 2721.09  111.46
   0   0  -4 2888.23  112.23
   0   0  -5   49.37    8.25
   0   0   5   73.12    9.38
   0   0  -5   46.35    8.37
   0   0   5   50.29    8.41
   0   0  -6   16.27    7.18
   0   0  -6   19.33    7.10
   0   0   6   19.40    6.94
   0   0   6    5.92    6.48
   0   0   7 1410.83   63.84
   0   0  -7 1261.74   62.76
   0   0   7 1397.22   62.68
   0   0  -8   56.11   11.11
   0   0   8   62.54   10.73
   0   0   9    7.49    7.71
   0   0  -9    1.17    7.42
   0   0 -10   60.44   11.67
   0   0 -11   21.76    9.32
   0   0 -12   -8.80   11.10
   0  -1   0    1.33    1.74
   0  -1   1    0.56    3.35
   0  -1  -1    9.13    3.96
   0   1   1    5.43    4.68
   0  -1  -2   83.52    8.59
   0   1   2   62.78    6.52
   0  -1   2   68.34    6.08
   0  -1   2   63.39    6.89
   0   1  -2   61.82    5.07
   0   1  -3  899.40   37.20
   0   1  -3  827.34   39.46
   0  -1   3  884.51   39.24
   0  -1   3  853.16   37.39
   0   1  -3  798.56   37.38
   0   1   3  859.08   36.49
   0   1  -4  488.26   24.08
   0   1  -4  477.02   24.57
   0   1   4  454.01   21.67
   0   1  -4  461.31   25.59
   0  -1  -4  516.10   28.04
   0   1   4  438.26   24.32
   0  -1   4  486.83   24.20
   0  -1   5   94.58   10.02
   0   1  -5  119.95   10.48
   0   1  -5  115.82   11.92
   0   1  -5   78.99    9.94
   0   1   5  100.40   10.62
   0   1   5   89.43   11.32
   0   1  -5   94.96    6.33
   0   1   6  291.79   20.90
   0   1  -6  278.80   18.45
   0   1  -6  242.60   19.83
   0  -1   6  280.64   18.74
   0   1   6  250.56   19.07
   0   1  -6  238.95   18.73
   0   1  -7 2359.34  106.76
   0  -1  -7 2674.66  109.22
   0   1   7 2433.26  105.48
   0  -1   7 2409.50  107.09
   0   1  -7 2341.80  103.63
   0  -1   7 2550.40  105.04
   0   1   7 2693.55  107.93
   0  -1   8   86.76   13.02
   0   1   8   76.17   12.30
   0   1  -8   68.15   12.07
   0  -1  -8   71.25   12.92
   0   1   8   79.30   11.95
   0  -1   8   96.59   12.42
   0   1  -8   57.32   10.46
   0  -1  -9  140.71   17.56
   0  -1   9  122.74   15.05
   0   1  -9  118.25   16.16
   0   1  -9  135.01   14.93
   0   1   9  162.48   17.44
   0  -1 -10  739.26   44.53
   0   1 -10  724.28   40.87
   0   1 -11  623.09   38.71
   0  -1 -11  681.91   43.09
   0   1 -12   51.35   11.90
   0  -2   0 6759.93  248.07
   0   2   0 6306.60  252.14
   0   2   0 6404.75  250.64
   0  -2   1  537.02   25.49
   0  -2  -1  543.48   24.61
   0   2   2  497.08   26.47
   0   2  -2  513.98   24.96
   0  -2  -2  569.57   28.24
   0  -2  -3 4012.33  160.93
   0   2  -3 4079.57  156.33
   0   2  -3 3925.82  152.12
   0  -2   3 4109.02  159.03
   0   2   3 3867.84  156.85
   0  -2   3 4310.81  156.48
   0  -2   4 3376.06  137.51
   0  -2   4 3520.91  134.72
   0   2   4 3191.30  134.03
   0   2  -4 3539.70  134.31
   0   2  -4 3220.01  131.55
   0   2  -4 3453.47  135.01
   0   2  -5  204.35   14.23
   0   2  -5  237.40   14.67
   0   2  -5  248.08   16.83
   0  -2  -5  255.38   20.30
   0  -2   5  217.47   17.64
   0   2   5  253.30   16.03
   0  -2   5  230.27   16.03
   0   2  -5  237.11   18.73
   0   2   6   63.07    9.90
   0  -2   6   64.85    9.73
   0   2  -6   46.71    9.45
   0   2  -6   48.05   10.25
   0  -2  -6   38.65   10.68
   0   2   6   55.26    8.87
   0   2  -6   44.88    6.95
   0   2  -6   51.07    7.94
   0   2  -7  992.96   41.20
   0   2   7 1008.38   50.63
   0   2  -7 1003.08   46.84
   0  -2  -7 1075.39   54.39
   0   2  -7  905.57   51.90
   0   2  -7  900.38   49.46
   0  -2   7 1061.04   49.55
   0   2  -8  112.09   15.66
   0   2   8   80.64   13.58
   0   2  -8  112.01   12.52
   0  -2   8  105.62   13.62
   0   2   8  101.71   15.80
   0   2  -8   86.56   15.10
   0   2  -9   72.45   11.40
   0  -2   9   91.06   13.69
   0   2  -9   79.36   15.07
   0   2   9  100.13   14.93
   0   2 -10    3.05    6.87
   0   2 -10   -1.65   10.45
   0  -2 -10    3.23    8.31
   0   2 -11   17.39    8.32
   0   2 -12   -3.43    8.64
   0   3   0    1.85    4.48
   0  -3   0    2.95    2.88
   0   3   1   89.13   11.48
   0   3  -1   89.85   10.14
   0  -3   1   87.55    5.21
   0  -3  -1  116.57    8.99
   0   3  -2   27.40    9.91
   0  -3   2   30.42    7.21
   0   3  -2   27.40    5.51
   0   3  -2   36.22    7.15
   0  -3  -2   27.16    7.07
   0   3   2   31.63    8.60
   0  -3   3 1026.21   47.71
   0   3   3  916.63   45.83
   0   3  -3  996.16   47.98
   0   3  -3  969.67   47.47
   0  -3  -3 1075.36   48.86
   0   3  -3  955.67   43.78
   0  -3   4 1067.50   50.29
   0  -3  -4  968.82   50.95
   0   3  -4 1033.03   46.80
   0   3   4  981.52   47.96
   0   3  -4 1104.51   49.37
   0   3  -5  232.89   15.87
   0  -3  -5  231.03   19.84
   0  -3   5  193.32   17.45
   0   3  -5  217.04   15.94
   0  -3   5  213.82   15.18
   0   3   5  205.84   16.25
   0  -3  -6   29.80   10.79
   0   3  -6   30.70    7.60
   0   3   6   27.09    9.25
   0   3  -6   24.44    5.19
   0  -3   6   16.95    8.28
   0   3  -6   16.53    7.30
   0  -3   6   37.20    8.03
   0  -3   7 1308.64   68.93
   0   3   7 1678.42   70.54
   0   3  -7 1514.13   61.53
   0   3  -7 1488.12   67.99
   0  -3   7 1543.35   66.42
   0   3   7 1513.80   64.82
   0   3  -7 1241.44   60.73
   0  -3  -7 1445.45   71.92
   0   3  -7 1350.56   70.39
   0   3  -8   33.08   11.88
   0   3  -8   46.97   11.84
   0  -3   8   46.95   10.44
   0   3  -8   29.61    7.81
   0  -3  -8   33.64   11.86
   0   3   8   37.29   11.08
   0   3  -8   34.24    6.97
   0   3  -9   51.18   12.90
   0   3  -9   56.92   15.09
   0   3  -9   44.66    9.06
   0   3   9   42.64   11.95
   0  -3  -9   42.58   12.85
   0  -3 -10  599.03   42.24
   0   3 -10  564.57   33.68
   0   3 -10  630.71   44.34
   0  -4   0 4953.85  193.88
   0   4   0 5248.46  200.76
   0   4  -1  184.96   15.78
   0  -4  -1  178.84   12.54
   0  -4   1  147.43    8.25
   0   4   1  147.30   16.63
   0   4   1  168.64   14.44
   0   4  -1  141.99   17.92
   0   4   2  228.50   19.94
   0   4  -2  244.55   18.53
   0   4  -2  199.85   14.54
   0  -4  -2  224.13   16.18
   0   4  -3 1738.33   78.02
   0   4  -3 1631.37   71.63
   0   4  -3 1737.69   77.46
   0  -4  -3 1758.01   75.90
   0   4   3 1653.12   75.54
   0   4  -4 1507.81   61.50
   0   4  -4 1730.11   67.63
   0   4  -4 1634.14   68.40
   0   4   4 1525.81   65.02
   0  -4  -4 1527.54   66.87
   0  -4   4 1665.93   67.93
   0  -4  -5   35.84   10.30
   0   4  -5   58.17    8.93
   0  -4   5   46.71   10.69
   0   4  -5   63.52   11.48
   0   4   5   73.47   12.13
   0   4  -6    1.37    7.19
   0   4   6   -0.90    8.19
   0  -4  -6    8.27    9.20
   0   4  -6    9.36    6.62
   0   4  -6    3.98    7.73
   0  -4  -7  811.31   47.52
   0   4   7  768.31   41.43
   0   4  -7  733.81   38.80
   0   4  -7  812.24   42.20
   0   4  -8   55.04    9.86
   0  -4  -8   30.83   12.05
   0   4   8   49.47   12.25
   0   4  -8   37.77   11.06
   0   4  -9   28.46   11.04
   0  -4  -9   29.55   12.44
   0   5   0   -9.42    7.15
   0  -5   0   -0.46    4.27
   0   5  -1    7.46    6.67
   0   5   1    6.86    6.22
   0  -5  -1    1.26    5.14
   0   5   1    2.55   11.42
   0   5  -1   -1.39   12.76
   0   5   2   27.41   11.98
   0   5   2   16.92    7.47
   0   5  -2   18.37    8.39
   0   5  -2    6.87   12.36
   0  -5  -2   21.75    6.92
   0   5  -2   23.90    7.02
   0  -5  -3  327.88   23.16
   0   5  -3  322.80   25.07
   0   5  -3  336.62   28.06
   0   5   3  295.53   24.86
   0   5  -3  329.23   20.83
   0   5  -4   92.01   11.23
   0   5  -4  106.20   15.09
   0  -5  -4  100.01   14.04
   0   5   4   99.43   15.23
   0  -5  -4   64.62    8.72
   0   5  -4  128.81   17.18
   0   5  -5   33.68   11.35
   0   5  -5   32.25    7.68
   0  -5  -5   23.95   10.22
   0   5  -6  149.63   14.90
   0   5  -6  174.18   20.35
   0   5  -6  166.74   17.45
   0  -5  -7 1076.18   62.71
   0   5  -7 1232.72   57.48
   0   5  -7 1199.09   64.95
   0   5  -7 1162.84   57.43
   0   5  -8   49.64   11.74
   0  -5  -8   55.27   14.02
   0   5  -9   89.67   16.07
   0  -6   0 2241.86   94.34
   0   6   0 2828.11  107.24
   0  -6  -1  135.63   12.81
   0   6  -1  180.77   18.71
   0   6   1  196.50   18.88
   0   6  -1  144.10   14.79
   0   6  -2  148.37   14.31
   0   6  -2  118.52   16.52
   0  -6  -2  113.95   13.07
   0   6   2  135.56   15.84
   0   6  -3  692.88   34.85
   0   6  -3  602.86   39.19
   0   6   3  558.25   35.77
   0  -6  -3  574.78   34.35
   0   6   4  717.58   41.00
   0   6  -4  772.77   45.55
   0  -6  -4  706.11   41.62
   0   6  -4  747.37   38.93
   0   6  -5   31.92    8.21
   0  -6  -5   22.07   10.49
   0  -6  -6   -4.66    9.73
   0   6  -6    0.94    6.63
   0   6  -7  314.98   24.78
   0   7   0   10.57    8.61
   0   7   0   -1.99    7.02
   0   7   1   26.01    9.38
   0   7  -1   14.35    7.89
   0   7  -1    4.18    7.74
   0   7   2    9.78    8.54
   0   7  -2    1.45    8.69
   0   7  -2    5.73    7.22
   0   7  -3  140.42   15.23
   0   7   3  116.32   15.82
   0   7   4  147.43   17.36
  -1   0   0   -2.36    4.25
   1   0   0    0.52    2.80
  -1   0   0    2.33    2.97
  -1   0   1  197.37   10.90
  -1   0  -1  211.35   10.72
  -1   0  -1  194.37    9.74
  -1   0   2  969.26   40.55
   1   0   2 1024.60   39.54
  -1   0  -3  114.95    8.93
  -1   0   3  109.45    9.01
  -1   0  -3  127.43    9.97
  -1   0   3  111.37   10.02
   1   0   3  129.00    9.02
  -1   0  -4   49.61    7.80
  -1   0   4   61.70    8.59
   1   0   4   53.96    7.83
  -1   0   4   53.13    7.03
   1   0  -4   52.70    7.76
  -1   0  -4   53.36    7.08
   1   0   4   50.25    6.79
   1   0   5 1703.27   72.72
  -1   0  -5 1648.66   74.44
   1   0  -5 1887.84   75.23
  -1   0   5 1709.50   73.26
  -1   0  -5 1597.53   72.84
  -1   0   5 1676.70   73.13
   1   0   5 1770.53   74.17
   1   0   6  336.69   23.00
  -1   0  -6  394.77   25.69
   1   0  -6  384.46   25.01
  -1   0  -6  401.88   24.35
  -1   0   6  415.57   24.36
   1   0   6  458.92   26.05
  -1   0   7  215.24   17.71
   1   0   7  212.50   18.25
   1   0  -7  195.70   18.39
  -1   0  -7  205.08   12.36
   1   0   7  201.82   17.52
  -1   0  -7  229.36   18.30
   1   0   8  436.32   28.95
  -1   0   8  486.33   28.41
  -1   0  -8  410.18   29.20
   1   0   8  453.80   29.59
  -1   0   8  400.67   28.69
  -1   0  -8  412.62   27.91
  -1   0  -8  464.31   20.74
   1   0  -8  428.22   29.66
  -1   0   9 1811.43   79.72
   1   0  -9 1770.30   82.43
  -1   0  -9 1750.56   82.23
   1   0   9 1693.18   80.94
   1   0 -10   -4.13    7.76
  -1   0 -10   11.00    8.95
  -1   0 -11   11.82   10.10
   1   0 -11   13.08    9.59
   1   1   0 1651.01   60.50
  -1  -1   0 1540.19   60.21
  -1  -1   0 1517.45   63.41
   1  -1   0 1479.95   62.32
  -1   1  -1 2751.64  106.13
   1   1   1 2521.11  104.67
   1  -1  -1 2820.11  106.27
  -1  -1   1 2739.76  106.14
  -1   1  -1 2786.77  105.43
  -1   1  -1 2758.18  106.27
   1   1  -1 2714.94  105.78
  -1  -1   1 2701.24  104.70
   1   1  -1 2725.22  104.75
   1  -1  -1 2689.82  105.75
  -1  -1   2 7874.22  291.77
  -1  -1  -2 7803.95  290.11
  -1  -1   2 7847.90  289.70
   1   1   2 6474.86  289.55
  -1  -1   2 7714.84  291.13
  -1  -1   2 7802.27  293.64
   1   1  -2 7863.86  291.09
   1  -1   2 8033.56  293.03
   1  -1  -2 8251.77  293.52
  -1   1  -2 7588.88  293.21
   1   1   2 7833.84  293.21
  -1   1  -2 8323.68  293.65
  -1   1   2 7991.92  292.16
  -1  -1   3  393.75   18.47
  -1  -1   3  368.61   18.68
   1   1   3  409.19   19.16
  -1   1   3  393.74   21.13
  -1  -1  -3  371.07   20.18
   1  -1  -3  409.67   21.65
  -1  -1   3  353.42   21.39
   1   1  -3  356.38   18.56
  -1   1  -3  414.94   21.69
  -1  -1   3  376.39   18.59
   1  -1   3  412.11   20.97
   1   1  -4   56.50    7.19
  -1  -1   4   67.28    9.28
  -1  -1   4   47.81    6.37
   1   1   4   61.47    7.38
   1  -1   4   71.69    8.53
   1  -1   4   68.07    8.23
  -1   1   4   65.89    8.16
  -1  -1  -4   58.05    7.40
  -1  -1   4   60.55    6.92
   1   1   4   58.91    6.11
  -1   1   5 2390.90   98.58
  -1   1  -5 2601.54  105.79
   1   1   5 2501.79  103.49
  -1  -1   5 2776.00  107.78
  -1  -1  -5 2524.54  101.30
  -1   1   5 2470.87  105.40
   1   1  -5 2644.09  104.27
   1  -1   5 2578.41  105.44
  -1  -1   5 2513.19  103.05
  -1  -1   5 2518.16  102.89
   1  -1   5 2749.82  105.49
   1   1  -6  937.31   44.33
  -1   1   6  868.85   36.78
  -1  -1   6  921.12   45.85
  -1   1   6  874.66   44.83
  -1   1  -6  876.34   44.46
   1  -1   6  905.43   44.07
   1   1   6  920.24   43.00
  -1  -1  -6  847.85   39.34
  -1  -1   6  856.90   41.85
   1   1  -6  870.09   45.28
   1  -1   6  896.68   44.66
  -1  -1  -7  156.70   17.53
   1  -1  -7  160.88   17.56
  -1   1  -7  171.98   17.47
  -1   1   7  193.84   18.13
  -1  -1  -7  182.72   13.09
   1  -1   7  177.06   17.27
   1  -1   7  141.85   15.70
   1   1  -7  168.45   17.01
  -1   1  -7  177.95   17.57
  -1  -1   7  215.51   16.06
   1   1  -7  108.65   14.64
  -1   1   7  182.34   17.72
  -1  -1   8   48.09    9.40
  -1  -1  -8   50.61   11.66
   1  -1  -8   47.70   11.53
  -1   1   8   38.57   10.94
  -1   1  -8   48.65   10.25
  -1   1   8   46.93   11.63
   1  -1   8   47.69   10.71
  -1   1  -8   28.26    9.77
  -1   1  -8   45.24   11.10
   1  -1   8   33.13   10.23
   1   1  -8   46.32   10.40
  -1  -1  -9  279.46   24.93
  -1   1  -9  255.94   21.24
  -1   1  -9  233.57   22.23
   1  -1   9  249.92   23.57
  -1  -1   9  241.32   20.30
   1   1  -9  229.92   21.94
   1  -1  -9  277.17   24.71
  -1  -1 -10    3.11    9.06
  -1   1 -10    7.18    8.36
   1   1 -10    2.61    9.30
   1  -1 -10   -7.61   10.74
  -1   1 -10   10.61    8.14
   1   1 -11   -1.35    9.73
  -1   1 -11    1.26    7.70
   1  -1 -11   -6.44   11.48
  -1  -1 -11   -5.00   10.58
   1   1 -12    4.23    8.46
  -1   1 -12    3.97    7.82
  -1   2   0  109.09    7.90
   1   2   0  122.73    8.36
   1  -2   0  107.04    8.31
  -1  -2   0  119.83   11.36
  -1   2  -1  386.81   17.97
  -1  -2   1  443.73   18.58
  -1   2   1  414.73   19.85
   1   2   1  404.41   22.56
  -1  -2   1  429.89   20.41
   1  -2   1  389.51   19.10
  -1  -2   1  426.97   22.51
   1  -2  -1  428.70   20.63
   1   2   1  403.08   18.31
  -1   2  -1  369.57   21.24
  -1  -2   2  239.09   15.00
   1  -2  -2  233.93   14.56
  -1  -2   2  231.74   11.69
  -1  -2   2  279.71   16.98
  -1   2   2  252.79   15.57
  -1   2  -2  250.94   16.49
  -1   2  -2  243.95   12.75
   1   2  -2  223.35   11.82
   1   2  -2  265.98   16.55
   1   2   2  260.79   17.23
   1   2  -2  253.76   16.20
   1  -2  -2  252.71   15.60
  -1   2  -3   82.26    8.85
   1   2  -3   63.10    6.17
  -1  -2  -3   54.04    5.01
  -1  -2   3   78.13    5.78
  -1   2   3   67.56    8.88
  -1  -2   3   72.80    6.27
  -1  -2  -3   69.43   10.19
   1  -2  -3   89.61    9.77
   1   2  -3   73.08    8.58
  -1  -2   3   83.15    9.05
  -1   2  -3   62.01    9.10
   1   2  -3   63.15    8.70
   1   2  -3   64.97    5.58
   1  -2   4    4.93    4.95
  -1   2  -4    1.98    4.80
   1   2  -4    3.21    5.73
   1   2   4    8.50    6.80
  -1   2  -4    3.14    5.05
  -1  -2   4    2.46    3.32
  -1  -2  -4    3.96    6.72
   1  -2  -4   -1.65    5.52
   1   2   4    1.32    3.73
   1   2  -4    2.79    4.34
   1   2  -4    9.56    5.04
   1   2  -4    0.63    2.77
  -1  -2   4    5.45    4.05
  -1  -2   4    6.82    5.58
   1  -2   5 1965.27   78.77
   1   2   5 1848.90   81.05
   1   2   5 1796.60   76.61
   1   2  -5 1915.14   77.52
   1  -2  -5 1970.04   82.93
  -1  -2  -5 1864.59   77.98
  -1   2  -5 1882.11   79.44
  -1   2   5 1796.46   74.09
   1   2  -5 1707.47   74.16
  -1   2   5 1665.64   74.77
  -1  -2   5 2000.46   76.65
  -1  -2   5 1762.39   80.42
  -1  -2   6  319.21   24.95
  -1   2   6  378.86   20.75
  -1   2  -6  405.97   26.40
   1   2   6  375.04   22.98
  -1  -2  -6  385.14   23.38
  -1  -2   6  393.51   22.73
   1  -2  -6  321.72   25.87
   1  -2   6  374.70   23.98
   1   2  -6  396.66   22.31
  -1   2   6  352.77   20.51
   1   2   6  444.46   27.20
   1  -2   6  366.52   25.31
  -1   2  -6  374.69   24.77
  -1  -2   7  199.89   19.40
  -1  -2   7  148.35   14.93
  -1   2   7  241.47   20.81
   1   2  -7  209.47   17.21
  -1   2   7  162.08   13.93
  -1   2  -7  155.33   14.09
   1   2   7  182.77   15.89
  -1   2  -7  151.45   17.67
  -1   2   7  172.98   13.66
  -1  -2  -7  182.88   19.50
   1  -2   7  163.15   17.67
   1   2   7  204.11   18.74
   1  -2  -7  165.74   18.84
   1  -2   7  191.05   17.61
  -1   2  -7  208.34   18.58
   1  -2   8  478.87   33.75
  -1   2  -8  533.66   34.78
  -1   2   8  642.62   38.82
  -1   2   8  498.47   26.42
  -1   2  -8  487.53   28.67
   1  -2   8  542.64   33.27
   1   2   8  489.86   30.34
  -1   2  -8  548.87   35.74
   1   2   8  631.64   35.53
  -1   2   8  554.11   35.99
  -1  -2   8  473.86   33.74
  -1  -2   8  511.86   30.87
   1   2  -8  453.74   31.47
  -1   2  -9 1307.26   69.20
   1   2  -9 1433.03   66.89
  -1   2  -9 1375.66   54.14
  -1   2  -9 1186.61   60.52
   1   2   9 1342.48   64.07
   1   2  -9 1300.62   68.32
  -1   2  -9 1255.47   69.00
  -1  -2   9 1537.37   65.73
  -1   2   9 1297.09   56.89
   1   2 -10   18.53    9.64
  -1   2 -10    1.95    6.44
  -1   2 -10    1.68    9.63
   1  -2 -10   18.75   11.24
  -1  -2 -10    1.71    9.48
  -1   2  10   17.25    8.52
   1   2 -11   16.20    9.24
  -1   2 -11   20.66    7.99
  -1   2 -12  582.95   35.76
   1  -3   0  456.29   22.93
  -1  -3   0  465.27   28.30
   1   3   0  437.24   23.72
  -1   3   0  492.21   23.03
   1   3  -1 1269.49   64.38
  -1  -3  -1 1335.22   65.99
  -1   3  -1 1551.95   58.73
  -1   3   1 1589.24   62.47
   1   3   1 1425.44   65.30
   1   3   1 1405.47   60.61
   1  -3   1 1410.33   59.47
   1   3  -1 1473.69   62.93
   1  -3  -1 1460.58   61.71
   1  -3  -2 5306.82  194.33
   1   3  -2 5117.90  196.39
  -1   3   2 5544.89  195.50
  -1  -3   2 5389.80  194.90
  -1   3  -2 5254.43  188.11
  -1   3  -2 4983.36  193.68
   1   3  -2 5097.25  189.09
   1   3   2 5148.28  196.42
  -1  -3   2 4469.67  186.10
   1  -3  -3   27.72    6.82
   1   3  -3   24.87    9.05
  -1   3  -3   22.22    7.30
  -1  -3   3   20.93    6.49
  -1   3  -3   20.65    6.55
   1   3  -3   27.71    4.90
  -1   3   3   22.08    7.44
  -1   3  -3   17.85    3.26
  -1  -3  -3    9.48    9.29
   1  -3  -3   22.06    7.37
   1   3   3   32.67    9.31
  -1   3  -4   62.79    6.08
   1  -3   4   64.35   10.89
  -1   3  -4   81.66   11.34
  -1  -3   4   66.40    9.99
  -1  -3  -4   59.40   12.45
  -1   3   4   64.21   10.68
  -1   3  -4   66.67    9.33
   1   3  -4   73.97    7.89
   1   3  -4   75.29   10.96
   1  -3  -4   61.65   10.68
   1   3   4   80.95   11.59
   1   3  -4   53.36   10.03
   1   3  -5 1922.89   75.28
  -1  -3  -5 1708.80   80.81
  -1   3   5 1696.47   75.34
  -1   3  -5 1679.42   71.09
  -1  -3   5 1900.43   73.81
   1  -3  -5 1902.94   82.11
   1   3  -5 1870.77   81.10
  -1   3  -5 1698.44   79.28
   1   3  -5 1878.81   75.43
  -1   3  -5 1828.49   77.42
  -1  -3   5 1798.85   79.36
   1   3  -5 1631.65   69.41
  -1  -3  -6  441.92   30.91
  -1  -3   6  466.05   30.59
   1   3  -6  410.75   25.98
   1   3  -6  410.29   21.14
  -1  -3   6  482.13   25.47
   1   3  -6  492.28   32.07
   1  -3  -6  410.34   30.41
   1   3   6  509.32   27.36
  -1   3  -6  477.29   28.13
   1   3  -6  462.58   24.58
   1  -3   6  477.62   27.62
   1   3   6  461.54   30.35
  -1   3   6  416.54   25.27
  -1   3  -6  405.85   22.18
  -1   3  -7   71.57   13.17
  -1  -3   7   77.02   13.57
  -1   3   7   67.76   10.79
   1  -3   7   73.08   11.39
   1   3  -7   50.59   12.87
   1   3   7   74.12   13.48
  -1  -3  -7   59.38   13.41
  -1   3  -7   51.30    7.70
   1  -3  -7   60.21   13.64
  -1   3  -7   84.96   12.37
   1   3  -7   62.66    8.04
  -1  -3   7   81.47   10.97
   1   3   7   65.04   10.93
  -1   3  -8   20.52   10.16
   1   3   8   18.03    7.91
  -1   3   8   36.58   11.41
  -1  -3   8   26.11    8.79
   1  -3  -8   24.72   11.03
  -1   3  -8   39.42   10.50
  -1  -3  -8   17.01    9.98
  -1   3   8   39.24    9.34
   1   3  -8   19.33    6.18
  -1   3  -8   34.34    7.91
  -1   3  -8   16.19    6.03
   1   3  -9  170.89   16.36
  -1   3  -9  226.34   15.05
  -1   3  -9  237.57   23.43
  -1  -3  -9  219.76   23.70
  -1   3  -9  185.00   15.40
   1   3   9  237.88   19.96
  -1   3  -9  192.34   22.81
   1  -3  -9  219.09   24.43
  -1  -3   9  180.26   18.48
  -1   3 -10   16.50    6.17
  -1   3 -10    3.22   10.09
   1   3 -10    2.99    6.32
  -1   3 -10    3.75   10.58
  -1   4   0   60.54    9.00
  -1  -4   0   72.13    7.72
   1  -4   0   52.24    7.37
  -1   4   0   61.14   10.42
   1   4   0   58.88    8.69
   1   4  -1  171.37   18.54
  -1  -4  -1  159.53   13.65
   1   4  -1  172.71   14.51
  -1  -4   1  150.62    9.29
  -1   4  -1  157.88   12.07
   1   4   1  199.24   14.27
   1   4   1  200.55   18.88
   1  -4  -1  150.40   12.91
   1  -4   1  185.62   11.54
  -1   4  -1  184.22   16.40
   1   4  -2  239.80   18.04
   1   4   2  244.17   20.45
  -1  -4  -2  201.71   17.15
   1   4  -2  217.34   13.54
   1  -4  -2  259.59   17.68
   1   4  -2  225.54   20.95
  -1   4  -2  228.47   18.80
  -1   4  -2  219.54   16.60
   1   4   2  199.16   15.03
   1   4  -3   66.52    7.45
  -1  -4   3   44.55    9.23
  -1  -4  -3   66.83   11.54
   1   4   3   68.51   12.96
  -1   4   3   47.65   12.17
   1  -4  -3   52.84   10.38
  -1   4  -3   66.01    9.93
   1  -4  -3   50.29    9.65
   1   4  -3   66.77   13.20
  -1   4   4    6.39    8.77
  -1   4  -4   11.08    6.09
  -1  -4   4    5.03    6.55
   1  -4  -4    1.06    7.03
   1   4  -4   10.95    5.01
   1   4  -4    5.59    7.46
   1   4   4   11.34    9.69
  -1  -4  -4    7.74    8.05
   1   4  -4    9.28    9.70
  -1   4  -5  986.69   49.27
  -1   4   5  979.12   49.77
   1   4  -5 1054.98   47.03
  -1  -4  -5  980.11   53.27
   1   4  -5 1101.66   54.95
   1  -4  -5 1011.93   53.74
   1   4   5 1009.00   50.86
   1   4  -5 1099.91   50.50
  -1  -4   5  954.60   51.52
   1   4  -6  230.36   18.17
   1   4  -6  255.42   23.23
  -1  -4   6  222.08   21.59
  -1  -4  -6  201.41   21.32
   1  -4  -6  189.31   21.60
  -1   4   6  239.64   19.93
   1   4  -6  248.29   19.01
  -1   4  -6  239.44   19.34
   1   4   7  115.92   13.32
  -1   4  -7  104.41   13.57
  -1  -4  -7   99.24   15.89
   1   4  -7   91.79   12.81
   1   4  -7   94.96   16.00
  -1   4  -7   52.68    5.34
  -1   4  -7  119.18   16.58
   1  -4  -7   84.74   15.93
  -1   4   7   90.68   13.17
  -1   4  -7  113.37   13.59
  -1   4  -8  175.18   13.07
  -1   4   8  338.82   22.05
  -1   4  -8  322.07   20.16
  -1  -4  -8  265.75   25.49
  -1   4  -8  328.23   27.37
   1   4  -8  249.22   26.53
   1   4   8  260.88   21.60
  -1   4  -8  176.56   13.05
   1  -4  -8  253.88   26.84
  -1   4  -8  295.42   23.47
  -1  -4  -9 1058.73   61.36
  -1   4  -9 1113.04   58.97
   1   4   9 1080.73   54.96
   1  -4  -9 1010.62   62.08
  -1  -5   0  335.86   18.73
   1  -5   0  364.55   21.08
  -1   5   0  419.42   27.54
   1   5   0  389.03   24.17
  -1  -5  -1  713.03   33.07
  -1  -5   1  550.33   26.89
   1  -5   1  741.61   30.85
   1   5   1  747.22   41.69
  -1   5  -1  845.15   47.92
   1   5   1  756.01   35.54
  -1   5  -1  824.66   41.35
  -1   5   1  731.61   39.20
  -1  -5   1  537.35   26.49
   1   5  -1  685.74   31.54
   1  -5  -1  813.34   35.62
   1   5  -1  640.41   40.36
  -1   5   1  915.10   46.14
   1   5  -1  796.96   37.72
   1   5  -2 2428.67  100.47
   1  -5  -2 2277.21   97.51
  -1   5  -2 2469.21  103.21
  -1  -5  -2 2181.52   96.91
   1   5  -2 2147.41   92.68
   1   5   2 2273.12   96.40
  -1   5   2 2492.32  104.55
  -1   5  -2 2171.75  106.86
   1   5  -2 2313.89  103.64
   1   5   2 2384.22  102.60
  -1   5  -2 2343.44   98.02
   1   5   3    1.48    5.29
   1   5  -3    2.18    4.50
  -1   5  -3    7.83   13.39
  -1   5  -3    6.42    7.82
  -1   5  -3    4.58    6.33
   1  -5  -3   12.98    8.76
  -1  -5  -3    2.08    6.70
   1  -5  -3    9.26    6.70
   1   5  -3    4.86   10.75
  -1   5   3   -5.88   11.11
  -1  -5  -4    9.59    8.48
  -1   5  -4   28.70    8.77
   1  -5  -4   26.81    9.23
   1   5  -4    7.54    5.16
  -1   5  -4    9.33    7.90
   1  -5  -4    8.71    7.94
  -1   5  -4   21.53   13.14
   1   5  -4   14.64   10.19
  -1   5  -5  828.05   50.93
   1   5  -5 1000.87   45.11
  -1  -5  -5  825.49   50.62
   1  -5  -5  871.07   51.27
   1   5  -5  987.56   50.22
  -1   5  -5  935.45   47.71
  -1   5  -5 1086.03   54.24
   1   5  -5 1060.71   54.29
  -1   5  -6  336.41   24.67
   1  -5  -6  346.50   29.32
  -1  -5  -6  332.68   28.22
   1   5  -6  313.84   28.62
   1   5  -6  356.30   25.66
  -1   5  -6  377.99   27.45
   1   5  -6  328.23   22.89
   1   5   7   66.74   10.64
   1  -5  -7   41.35   14.05
  -1   5  -7   64.30   12.10
   1   5  -7   63.17   11.16
   1   5  -7   63.55   14.77
  -1  -5  -7   67.94   14.84
   1   5  -7   67.43   12.28
  -1   5  -8   22.47    9.98
   1   5  -8   11.14    8.49
  -1   6   0    8.18    8.66
   1   6   0   -2.05    6.15
   1  -6   0    2.52    5.34
   1   6  -1   78.28   12.04
   1  -6  -1   68.59   10.49
  -1   6   1   85.28   13.99
   1   6   1   79.72   11.41
   1   6  -1   68.13    9.04
  -1   6  -1  101.56   15.01
  -1  -6  -1   45.29    7.75
  -1   6  -1   47.04   10.39
   1   6  -2   90.73   10.34
  -1   6   2   88.19   14.22
   1   6   2   92.95   11.89
   1   6  -2  103.40   14.21
  -1   6  -2   96.52   15.37
  -1   6  -2   87.68   12.75
   1  -6  -2   86.47   12.19
  -1  -6  -2   92.61   11.34
   1   6   3    1.78    6.07
  -1   6  -3    3.01    8.92
  -1   6  -3   18.83    7.92
   1   6  -3    8.94    5.59
   1  -6  -3   20.02    8.19
  -1  -6  -3   -1.01    7.13
   1   6   4    0.87    5.85
  -1   6  -4    1.55    9.45
  -1   6  -4    5.34    7.05
  -1  -6  -4    1.20    8.68
   1   6  -4    1.28    4.77
   1  -6  -4    1.25    7.58
  -1   6  -5  503.55   37.49
   1  -6  -5  464.39   34.91
   1   6  -5  584.85   29.61
  -1  -6  -5  461.57   34.42
   1   6  -5  560.33   38.07
   1   6   5  470.62   29.97
  -1   6  -5  535.60   32.88
   1  -6  -6  102.69   17.30
  -1   6  -6  107.69   14.27
   1   6   6  102.21   12.82
  -1  -6  -6   93.11   16.22
  -1   6  -7   69.78   12.73
   1   7   0   93.76   11.77
  -1   7   0   89.22   15.11
   1   7  -1  276.28   23.66
  -1   7   1  297.92   26.52
  -1   7  -1  306.72   24.53
   1   7   1  306.62   23.52
  -1   7  -2 1315.42   62.35
  -1   7   2 1168.05   63.58
   1   7   2 1220.31   59.98
  -1   7  -3   23.26   10.05
  -1   7   3   18.22   10.53
  -1   7  -4   19.81    9.09
  -2   0   0 6153.85  235.94
  -2   0   0 6202.75  236.14
  -2   0   0 6057.54  232.84
  -2   0  -1  198.74   14.31
  -2   0  -1  193.99   12.25
  -2   0  -1  189.74   13.97
  -2   0   1  216.73   13.60
  -2   0  -2  335.94   17.98
  -2   0   2  312.87   18.05
  -2   0  -2  320.37   16.13
   2   0   2  291.57   18.31
   2   0   2  323.35   17.57
  -2   0  -3 4338.25  166.07
  -2   0   3 4214.18  168.52
  -2   0  -3 4294.21  168.61
   2   0   3 4385.03  166.24
   2   0   3 4246.57  168.11
   2   0   3 4267.74  168.02
  -2   0  -4 3294.81  133.85
  -2   0  -4 3384.56  131.33
  -2   0   4 3342.30  133.50
  -2   0   4 3255.84  134.66
   2   0   4 3346.03  131.49
   2   0  -4 3315.58  133.88
  -2   0  -5  222.87   16.73
  -2   0   5  185.23   14.79
  -2   0  -5  182.20   13.61
  -2   0   5  166.14   15.78
   2   0   5  174.83   13.46
   2   0  -5  180.84   15.22
  -2   0   6   25.09    7.87
   2   0   6   29.06    7.09
  -2   0  -6   14.27    8.39
   2   0  -6   26.64    8.36
  -2   0   6   24.24    8.53
  -2   0  -6   31.90    7.91
  -2   0  -7 1057.84   55.99
   2   0   7 1068.12   52.53
  -2   0   7 1156.90   54.18
  -2   0   7 1047.31   55.26
  -2   0  -7 1063.27   52.47
   2   0  -7 1219.47   57.80
  -2   0   7 1063.46   52.46
   2   0   8   63.55   11.43
   2   0  -8   76.98   14.12
  -2   0   8   60.49   12.24
  -2   0   8   77.93   11.70
  -2   0  -8   96.82   12.72
   2   0  -9   65.95   14.52
   2   0   9   81.45   13.81
  -2   0   9  102.23   13.61
  -2   0  -9   93.68   13.61
  -2   0  -9  111.80   11.00
   2   0 -10   -4.99    9.07
  -2   0 -10    4.69    8.67
  -2   0 -10   -2.27    5.52
   2   0 -11   42.64   12.79
  -2   0 -11   -1.62    9.74
  -2  -1   0   40.68    6.51
   2  -1   0   36.57    7.94
  -2  -1   0   26.73    3.81
  -2  -1   0   30.58    3.39
   2   1   1  180.96   10.10
  -2  -1   1  168.22   12.02
  -2   1  -1  172.53   12.36
  -2  -1   1  161.32    7.95
  -2  -1   1  167.34   11.36
   2  -1   1  150.32   13.09
  -2  -1  -1  151.84    9.76
   2  -1  -1  184.86   13.24
  -2   1  -1  167.69   12.06
  -2   1  -2   14.20    4.82
  -2  -1   2    6.77    5.01
  -2   1   2   12.59    7.06
  -2   1  -2   14.23    5.20
  -2   1  -2    4.57    4.86
   2   1   2    7.70    3.96
   2   1  -2    8.78    4.50
  -2  -1  -2   15.18    4.84
  -2  -1  -2   10.27    6.57
  -2  -1   2   12.75    4.34
   2  -1  -2   11.13    5.03
   2   1  -3 1024.43   46.21
   2   1   3 1119.53   46.16
  -2   1  -3 1115.74   48.29
  -2  -1  -3 1000.79   47.04
  -2   1   3 1063.98   47.64
  -2  -1   3 1103.07   48.72
  -2   1   3 1069.48   47.80
  -2  -1   3 1068.89   46.17
   2   1   3  974.36   41.43
  -2   1  -3 1034.75   46.76
   2  -1  -3 1041.26   47.92
   2   1   4  835.14   38.96
  -2  -1   4  782.65   36.19
  -2  -1  -4  760.28   39.90
  -2   1  -4  887.64   40.03
  -2  -1   4  874.58   41.42
  -2   1   4  758.32   39.16
  -2   1  -4  880.97   40.56
  -2  -1   4  802.21   37.84
  -2  -1   4  737.01   35.50
   2  -1   4  899.06   40.15
   2   1   4  799.61   34.80
   2   1  -4  802.98   38.20
   2  -1   5  200.93   15.44
  -2   1  -5  204.13   16.34
  -2  -1   5  194.74   13.30
  -2  -1   5  165.55   13.62
  -2  -1   5  167.44   15.79
  -2  -1   5  172.69   11.61
   2   1   5  164.89   14.00
  -2   1   5  178.69   15.55
   2  -1   5  171.81   14.66
   2   1  -5  176.49   14.09
   2   1   5  193.95   12.68
   2  -1   6   78.52   11.31
   2   1   6   61.63    8.96
   2  -1   6   93.11   11.88
  -2  -1   6   70.43   10.54
   2   1   6   69.64   11.21
  -2  -1  -6   76.26   10.31
  -2   1  -6   84.15   12.33
  -2  -1   6   81.64    9.75
   2   1  -6   66.63   10.36
  -2   1   6   57.56   10.92
  -2   1  -6   79.79   11.39
  -2  -1   6   81.05    7.51
   2   1   6   91.22   11.90
  -2  -1   6   65.93   11.07
   2   1   7 1861.05   81.08
  -2  -1   7 1820.82   76.59
  -2  -1   7 1901.95   80.32
  -2   1   7 1723.28   80.92
   2   1   7 1784.41   75.80
   2   1   7 1493.67   75.48
  -2  -1   7 1752.19   81.30
  -2   1  -7 1774.54   80.30
   2  -1  -7 1942.98   84.84
  -2  -1  -7 1692.25   75.16
   2  -1   7 1981.32   82.22
   2   1  -7 1847.85   81.21
   2  -1   7 1777.00   80.49
   2  -1   8   66.41   12.67
   2   1   8   62.20   10.58
   2  -1  -8   54.06   12.61
   2  -1   8   98.63   14.23
  -2   1  -8   45.73   11.64
   2   1   8   69.79   12.40
  -2  -1   8   67.99   10.26
  -2   1   8   70.60   13.18
   2   1  -8   74.02   12.78
  -2  -1   8   64.85   12.09
   2   1   8   59.59   11.77
  -2  -1  -8   68.15   10.13
   2  -1   9   69.44   13.06
   2   1   9   57.80   11.27
   2  -1  -9   70.61   14.89
  -2  -1   9   82.40   12.39
   2   1  -9   71.74   14.20
   2   1   9   52.85   12.01
  -2   1  -9  100.85   15.23
  -2  -1  -9   90.92   11.07
   2   1  10  826.92   39.17
  -2   1 -10  674.72   43.87
  -2  -1 -10  681.07   47.21
   2  -1 -10  729.20   48.25
  -2   1 -10  749.06   45.90
  -2  -1 -10  839.83   37.56
   2   1 -10  664.29   45.97
  -2   1 -10  800.84   34.74
   2   1  10  691.43   42.31
   2   1 -11  704.98   45.36
   2  -1 -11  683.65   46.69
  -2   1 -11  605.43   41.52
  -2   1 -11  688.09   43.68
   2   1 -12   37.12   13.26
   2   2   0 9139.72  349.39
   2  -2   0 9999.00  356.94
   2   2   0 9603.77  352.27
   2  -2   0 9146.15  357.10
  -2   2   0 9795.99  355.31
  -2  -2   0 9081.12  358.62
  -2  -2   0 9144.87  351.52
   2  -2  -1  518.84   26.49
   2   2   1  475.60   21.53
  -2   2   1  513.11   25.37
  -2  -2   1  507.57   25.19
   2  -2  -1  465.13   26.58
   2  -2   1  560.62   26.47
   2   2  -1  413.96   23.49
  -2   2  -1  466.95   24.18
  -2  -2   1  488.00   27.06
  -2  -2  -1  422.47   27.03
  -2  -2   1  460.02   22.65
  -2   2  -2  487.38   26.30
  -2  -2   2  475.06   24.53
   2   2   2  502.33   23.72
  -2   2  -2  492.89   24.67
   2   2  -2  437.18   25.58
  -2   2   2  457.73   25.33
   2  -2  -2  458.38   26.67
  -2  -2   2  446.91   26.13
   2  -2  -2  497.36   26.78
  -2   2  -2  454.78   26.34
  -2  -2   2  467.36   23.89
  -2   2  -3 1999.12   78.16
   2   2   3 1750.04   77.01
  -2  -2  -3 1950.57   75.60
  -2  -2  -3 1986.13   80.88
   2   2  -3 1852.73   76.09
   2   2  -3 1830.93   80.45
  -2   2  -3 1869.70   79.60
  -2  -2   3 1932.47   75.81
  -2  -2   3 1882.68   78.41
   2  -2  -3 1929.37   79.65
  -2  -2   3 1741.57   71.17
  -2  -2   4 2259.02   83.34
   2   2   4 2083.04   88.65
   2   2  -4 1937.80   85.45
  -2   2  -4 2130.59   90.32
  -2  -2   4 2051.38   85.49
   2   2  -4 2149.18   91.00
   2  -2  -4 2160.85   90.95
  -2  -2  -4 2020.49   89.37
  -2   2   4 2098.50   88.23
  -2  -2   4 2115.76   86.83
   2  -2   4 2073.82   88.64
   2  -2   5   81.60   11.57
  -2  -2   5   88.17    8.46
   2   2  -5   71.04   11.74
   2  -2   5   84.86   10.80
  -2   2  -5   52.10   10.18
   2  -2  -5   75.76   12.07
   2   2   5   73.25   10.61
  -2  -2   5   80.12    9.34
   2   2  -5   58.17    8.12
  -2   2   5   87.15   12.67
  -2  -2  -5   80.08   12.66
  -2  -2   5   88.72   10.15
   2   2  -6    3.61    5.15
   2  -2   6   10.45    7.14
   2  -2   6    5.38    6.72
   2  -2  -6   -1.25    7.38
   2   2   6    3.90    6.73
  -2   2   6    4.18    7.22
  -2  -2   6    3.67    5.76
  -2  -2   6    3.53    4.74
  -2   2   6   10.96   10.47
   2   2  -6    5.65    7.45
  -2  -2  -6    9.59    8.14
   2  -2   7  922.69   46.38
  -2  -2   7  786.94   41.23
   2   2   7  974.18   47.46
  -2   2  -7  889.95   47.66
  -2   2   7  949.46   44.31
  -2  -2   7  811.01   43.47
  -2   2   7  807.33   46.73
  -2   2  -7  848.83   46.98
  -2   2   7 1017.60   51.31
   2   2  -7  806.54   46.87
  -2  -2  -7  864.72   43.28
   2  -2   7  804.32   46.14
  -2   2   7  892.05   40.07
   2   2  -7  906.18   44.51
   2  -2   8   53.05   11.92
   2   2   8   51.48    8.99
  -2  -2   8   50.58    9.72
  -2   2  -8   63.07   13.62
  -2   2  -8   56.85   12.34
  -2   2   8   45.84   12.69
   2   2  -8   81.39   12.79
  -2   2   8   44.65    7.92
  -2  -2  -8   65.99   11.25
   2   2   9   20.52    7.77
  -2  -2   9   18.23    7.93
  -2   2  -9   23.14   11.25
  -2   2  -9    9.11    9.78
  -2  -2  -9   13.19    8.89
   2   2  -9   11.93    8.97
  -2   2   9   24.67   11.37
  -2   2  10   26.08   12.07
   2   2  10   20.66    7.89
  -2   2 -10   24.29   13.39
  -2   2 -10   19.84    9.58
  -2  -2 -10   29.41   12.44
   2   2 -10   31.13   11.25
   2  -2 -10   22.87   11.96
  -2   2 -10   13.65   11.68
  -2   2 -11   26.50    9.40
   2   2 -11   18.60   11.20
  -2   3   0    5.32    4.17
  -2  -3   0   -4.86    9.38
   2   3   0    4.37    3.27
   2   3   0    1.71    4.13
   2  -3   0    0.65    3.98
  -2   3  -1   14.13    6.51
  -2  -3   1    9.43    4.93
   2  -3  -1   14.77    5.50
   2  -3   1   15.99    5.60
  -2   3  -1   12.61    4.72
   2   3   1    7.64    4.33
  -2  -3   1    7.49    5.19
   2   3  -1    8.35    4.95
   2  -3  -1   17.13   10.38
  -2  -3  -1   15.06    9.42
  -2   3   1   15.47    5.36
  -2  -3   1   21.10    9.64
  -2  -3   2   19.92    5.28
  -2   3  -2   12.59    6.54
  -2  -3   2   19.22    5.92
  -2  -3   2   16.39    8.74
   2   3   2   27.44    4.03
   2   3  -2   22.42    6.39
   2  -3  -2   31.28    6.84
   2   3   2   21.27    6.21
   2  -3  -2   37.36   11.32
  -2   3  -2   24.20    5.49
  -2   3   2   30.87    6.61
  -2   3  -3  328.82   22.52
   2  -3  -3  335.41   22.52
   2   3   3  387.07   21.82
  -2   3   3  340.97   21.89
   2   3  -3  351.72   22.87
  -2  -3   3  354.21   18.10
   2  -3  -3  335.01   21.99
  -2  -3  -3  365.66   25.54
   2   3   3  291.27   15.17
  -2  -3   3  379.75   23.68
  -2   3  -3  319.71   22.57
  -2  -3   3  336.98   21.16
  -2   3  -3  344.33   19.20
  -2   3  -4  247.31   18.58
  -2   3  -4  201.31   13.79
   2   3   4  193.61   16.53
  -2   3   4  171.23   16.37
  -2  -3   4  209.85   12.98
   2   3   4  148.39   10.90
   2   3  -4  181.52   17.51
   2  -3  -4  222.84   18.23
  -2  -3  -4  221.85   20.04
  -2  -3   4  233.75   18.22
  -2   3  -4  205.33   17.47
  -2  -3  -4  160.67   11.80
  -2  -3   4  193.44   16.76
   2   3  -5   58.97    8.04
  -2  -3   5   56.40   10.56
  -2   3  -5   57.40   10.77
  -2   3  -5   69.01   11.59
   2  -3  -5   60.79   11.78
   2   3   5   74.58   11.03
  -2   3  -5   54.96    8.19
  -2   3   5   49.00   10.20
  -2  -3   5   61.25    8.03
   2   3   5   47.77    6.64
   2   3  -5   65.70   11.84
  -2  -3  -5   58.12   12.44
  -2   3  -6  238.97   20.38
   2  -3   6  204.09   19.86
  -2   3  -6  236.69   20.05
   2   3   6  229.28   19.50
   2   3  -6  234.61   15.83
  -2   3   6  184.86   19.70
  -2   3  -6  172.39   15.25
   2   3   6  231.51   14.70
   2   3  -6  253.18   21.92
   2  -3  -6  226.47   22.05
  -2  -3  -6  237.65   20.75
  -2  -3   6  202.95   20.48
  -2  -3   6  263.20   15.24
  -2  -3   7 1856.85   76.43
  -2   3  -7 1915.62   84.03
   2   3  -7 1607.35   75.46
   2   3   7 1928.66   83.29
   2   3  -7 1738.41   85.15
   2  -3  -7 1889.96   88.67
  -2   3   7 1790.51   77.24
  -2  -3  -7 1833.58   81.41
   2  -3  -8   46.91   13.77
  -2  -3   8   45.51    9.37
  -2   3  -8   74.09   12.97
  -2  -3  -8   46.64   13.84
   2   3  -8   54.72    9.07
  -2   3  -8   46.23   12.67
   2   3  -8   36.71   11.61
  -2   3   8   52.61    9.67
  -2  -3  -8   42.45   11.68
   2  -3  -9  135.59   20.69
  -2   3  -9  106.27   17.55
   2   3  -9  108.99   13.10
  -2   3  -9   90.08   11.98
  -2  -3  -9  111.34   18.34
  -2   3  -9   87.96   15.82
   2   3  -9  110.64   17.76
  -2   3 -10  470.71   28.93
   2  -4   0 4419.43  174.81
  -2   4   0 4366.52  172.58
  -2  -4   0 4421.15  182.01
   2   4  -1  207.94   11.31
   2   4   1  209.59   14.17
   2  -4  -1  261.26   18.62
  -2  -4   1  250.93   15.92
   2  -4   1  275.03   17.85
  -2   4   1  254.08   17.09
   2   4  -1  221.63   17.32
  -2   4  -1  246.56   15.31
  -2  -4  -1  214.83   22.91
  -2  -4   1  248.16   22.54
   2   4  -2  229.20   11.31
   2  -4  -2  252.50   20.48
  -2   4   2  240.13   17.91
   2   4  -2  211.69   17.69
  -2   4  -2  251.03   15.00
  -2  -4   2  250.07   17.78
  -2   4  -2  224.28   19.79
   2  -4  -2  256.70   19.14
  -2  -4   2  225.78   13.77
   2   4   2  241.84   14.32
  -2   4  -2  234.59   18.34
  -2   4  -3 1376.82   63.74
  -2   4  -3 1483.00   57.42
   2   4  -3 1326.07   54.10
   2   4   3 1316.30   61.14
  -2   4   3 1406.75   63.32
   2   4  -3 1423.47   63.99
  -2  -4   3 1342.51   54.84
   2  -4  -3 1355.72   61.77
  -2  -4   3 1359.74   62.50
   2  -4  -3 1361.31   63.73
  -2  -4  -3 1378.55   67.91
   2   4   3 1310.41   55.60
  -2   4  -3 1383.47   65.84
   2   4   4 1420.15   60.00
  -2  -4   4 1144.99   49.12
  -2   4   4 1326.83   61.20
   2   4  -4 1410.81   62.97
  -2  -4   4 1312.60   60.63
  -2   4  -4 1382.04   63.48
  -2   4  -4 1410.77   53.39
   2  -4  -4 1293.97   61.70
   2   4   4 1170.99   51.48
  -2  -4  -4 1464.92   65.86
  -2   4  -4 1485.39   62.59
  -2  -4  -4 1142.40   51.14
   2   4  -5   77.86   13.84
  -2   4  -5   68.24    7.77
  -2  -4   5   78.20   12.50
  -2   4  -5   70.99   12.35
  -2   4  -5   69.08   11.71
   2  -4  -5   63.17   12.30
   2   4   5   72.87   11.67
  -2   4   5   44.99   11.11
   2   4   5   66.07    7.78
  -2  -4  -5   68.72   14.63
  -2   4  -6    5.34    4.47
   2   4   6    4.67    4.63
  -2   4  -6   16.99    8.73
  -2   4  -6   14.49    7.53
   2  -4  -6   -1.54    8.80
   2   4   6    7.57    7.88
  -2  -4  -6    7.09    9.24
   2   4  -6    9.01    8.88
  -2   4   6    6.66    8.98
  -2  -4  -7  457.98   35.87
  -2   4  -7  492.74   27.03
   2   4   7  487.73   26.69
   2   4  -7  569.61   38.41
   2  -4  -7  505.97   38.32
  -2   4   7  522.93   31.61
   2  -4  -8   55.25   15.46
  -2   4  -8   53.37   12.79
  -2  -4  -8   71.54   15.63
  -2   4  -8   45.68    7.30
  -2   4  -8   60.32   13.56
   2   4  -8   51.51   13.72
   2  -5   0    6.97    6.22
  -2   5   0    5.29    8.18
  -2  -5   0    4.06    5.53
  -2   5   0   -0.84    6.21
  -2   5  -1   14.74    8.77
   2   5  -1   24.22    4.49
   2   5   1   24.84    6.38
  -2  -5   1   17.15    5.36
   2  -5  -1   21.91    7.92
  -2   5   1   26.78    9.07
  -2   5  -1   29.57    7.51
  -2  -5   1   25.12    6.14
   2   5  -2   11.87   12.67
  -2  -5   2    0.59    2.52
   2   5   2   -2.84    4.52
  -2   5  -2    1.03    6.81
   2   5  -2    0.55    2.96
  -2  -5  -2   -2.00    6.67
  -2   5   2   13.85    8.13
  -2  -5   2    0.51    2.22
  -2   5  -2    2.33    5.26
   2   5  -2    3.91    6.60
   2  -5  -2    7.58   11.25
   2  -5  -2    7.69    6.97
  -2   5  -3  469.08   28.85
   2   5  -3  435.75   19.19
   2   5   3  431.53   25.73
  -2  -5  -3  361.40   27.48
  -2   5  -3  358.41   20.67
   2  -5  -3  382.40   26.13
   2   5  -3  427.88   28.60
   2  -5  -3  370.63   27.52
   2   5   3  422.46   22.17
  -2   5  -4  354.79   25.29
   2   5  -4  318.24   16.21
   2   5   4  264.20   21.85
  -2   5  -4  273.21   14.09
  -2  -5  -4  292.80   24.74
   2   5  -4  365.17   26.48
   2   5   4  301.39   17.48
  -2  -5   4  313.01   24.36
   2  -5  -4  292.87   24.43
   2   5   5   61.82    7.85
  -2   5  -5   53.67   12.57
  -2   5  -5   91.75   13.72
   2   5   5   78.26   12.55
   2  -5  -5   66.32   12.81
  -2  -5  -5   76.34   14.53
   2   5  -5   58.97   13.64
   2   5   6   18.61    5.69
   2   5  -6   16.29   11.28
  -2   5  -6   23.88   10.22
  -2   5  -6   28.61    9.30
   2  -5  -6   14.58   10.70
  -2  -5  -6   24.94   10.38
  -2   5  -7  757.00   42.86
  -2  -5  -7  613.67   43.46
   2   5  -7  718.37   47.45
   2  -5  -7  708.28   47.80
  -2   6   0 1695.56   76.28
   2   6   0 1396.68   60.96
  -2   6   1   65.74   13.45
  -2   6  -1   78.06   15.43
  -2   6  -1   76.83   12.70
   2   6  -1   57.98    7.22
   2  -6  -1   61.43   11.56
  -2   6   2   84.03   14.92
   2   6  -2   74.73    7.20
  -2   6  -2   92.91   15.96
   2   6   2   77.37   10.22
  -2   6  -2   71.24   12.80
   2  -6  -2   74.62   12.90
   2   6  -2   84.08   12.99
  -2  -6  -2   71.33   11.20
   2  -6  -2   85.82   15.81
  -2   6  -3  913.72   47.10
   2   6   3  818.84   42.40
   2   6  -3  826.98   45.70
  -2   6  -3  839.52   50.42
   2  -6  -3  806.04   46.29
   2   6   3  868.20   39.87
  -2   6  -4  773.31   43.24
   2   6   4  656.71   39.16
  -2  -6  -4  626.37   41.37
   2   6  -4  755.46   43.63
   2  -6  -4  740.58   43.29
   2   6  -5   36.05   10.99
  -2   6  -5   39.39   11.07
   2  -6  -5   14.69    9.74
  -2  -6  -5   27.05   10.92
   2  -6  -6    6.49    9.60
  -2  -6  -6    1.52    9.14
   2   7  -2   -1.19    7.42
   2   7  -3  169.73   18.95
  -3   0   0   -0.89    3.64
  -3   0   0   -5.34    8.21
  -3   0   0    0.77    4.47
  -3   0   1  182.69   14.49
  -3   0  -1  176.49   12.70
  -3   0  -1  185.76   15.45
  -3   0  -1  178.71   16.25
  -3   0   1  153.39   15.14
  -3   0  -2   68.86    8.33
  -3   0  -2   78.80    7.44
  -3   0   2   54.85    8.50
  -3   0  -3   12.23    4.64
   3   0   3   14.99    5.47
  -3   0  -3   11.57    5.79
  -3   0   3   15.57    6.22
   3   0   3    1.52    9.41
   3   0  -3    8.53    5.64
  -3   0   4   20.87    7.14
   3   0   4    1.63   10.25
   3   0   4   15.01    6.05
  -3   0  -4   24.91    7.61
   3   0  -4   14.58    6.66
  -3   0   4   14.26    6.95
   3   0   5 1716.65   74.15
   3   0   5 1846.32   77.42
  -3   0  -5 1658.58   75.75
  -3   0  -5 1726.31   71.59
  -3   0   5 1561.84   73.69
  -3   0   5 1640.88   76.47
   3   0  -5 1640.94   75.98
   3   0   6  383.91   25.24
  -3   0  -6  361.33   26.49
  -3   0   6  326.55   23.55
  -3   0  -6  325.42   21.65
  -3   0   6  348.00   26.48
   3   0   6  446.27   29.40
   3   0   6  356.52   22.08
   3   0  -6  383.28   26.23
  -3   0   7   91.10   15.09
   3   0   7  131.39   15.60
   3   0   7  121.59   13.34
  -3   0   7  106.51   14.68
  -3   0  -7  105.45   15.93
  -3   0  -7  105.38   13.01
   3   0  -7  104.21   15.23
  -3   0   8  487.17   32.58
  -3   0  -8  512.60   37.23
  -3   0  -8  495.76   31.75
   3   0   8  531.52   37.26
  -3   0   8  581.68   24.01
   3   0   8  513.34   32.51
   3   0  -8  531.19   37.08
  -3   0  -9 1135.19   56.78
   3   0   9 1055.36   57.11
   3   0  -9 1095.99   62.99
   3   0 -10   -3.72   10.14
  -3   0 -10   -5.36    7.60
  -3  -1   0  533.22   23.04
  -3  -1   0  471.25   28.29
   3  -1   0  422.68   27.45
  -3  -1   0  526.59   23.77
   3  -1   0  458.88   28.95
  -3   1  -1 1483.67   64.59
  -3  -1  -1 1468.88   66.58
  -3  -1   1 1457.40   59.26
  -3  -1   1 1484.70   66.09
  -3  -1  -1 1455.51   61.28
  -3   1  -1 1576.40   66.74
   3  -1  -1 1507.76   67.32
  -3  -1  -1 1530.59   68.26
  -3  -1   1 1535.60   63.21
   3   1   2 5104.71  194.29
  -3   1  -2 5306.02  198.32
   3  -1  -2 5206.38  200.29
  -3  -1  -2 5104.53  195.13
  -3   1  -2 5227.11  200.57
  -3  -1  -2 5004.83  198.54
  -3   1   2 4646.09  198.36
   3   1  -2 4903.83  198.03
  -3  -1   2 5010.51  197.33
  -3  -1   2 4803.87  197.53
  -3   1   2 4659.14  197.34
  -3   1  -2 4997.09  196.26
  -3  -1  -2 5066.38  189.38
  -3   1  -3   44.53    7.82
  -3   1  -3   39.20    8.72
  -3   1   3   25.66    7.09
   3   1   3   26.09    6.44
  -3   1  -3   34.59    7.81
  -3  -1  -3   30.98    3.75
  -3  -1  -3   29.70    7.34
   3  -1  -3   23.01    7.49
  -3  -1   3   21.96    6.36
   3  -1   3   41.01   12.33
   3   1  -3   28.36    7.26
  -3  -1   3   37.07    8.26
  -3   1   3   23.12   10.51
  -3   1   4   84.36   14.21
   3   1   4  108.64   11.21
  -3   1  -4  100.60   12.08
   3   1  -4   92.20   10.94
  -3  -1  -4  126.56   13.23
  -3  -1   4  124.91   14.03
  -3  -1  -4  102.17    7.69
  -3   1   4  102.46   12.20
   3  -1   4  139.04   17.31
  -3  -1   4   98.23   10.95
  -3   1  -4  106.05   11.31
   3  -1   4   99.20   11.62
  -3   1  -5 1766.59   75.41
  -3   1   5 1685.82   77.80
   3   1  -5 1689.59   76.16
   3   1   5 1891.62   76.56
  -3   1  -5 1836.96   78.40
  -3  -1  -5 1545.69   77.25
  -3  -1   5 1595.79   71.46
   3  -1   5 1973.50   81.07
  -3  -1   5 1730.12   78.66
  -3   1   5 1688.65   76.73
  -3  -1   5 1629.60   74.55
  -3  -1  -5 1743.22   70.27
   3  -1   5 1718.00   75.61
   3   1  -6  494.93   30.08
   3   1   6  507.48   30.10
  -3   1  -6  530.79   32.05
  -3  -1   6  478.23   26.01
  -3  -1  -6  436.94   30.53
  -3   1   6  468.58   29.89
  -3  -1   6  479.62   28.32
  -3  -1   6  484.47   31.50
  -3   1   6  479.45   31.89
  -3  -1   6  456.99   24.07
   3   1   6  400.04   23.30
   3  -1  -6  520.79   32.05
   3  -1   7   75.15   12.30
   3   1  -7   84.93   13.64
   3   1   7   77.50    9.83
  -3  -1   7   89.27   14.09
  -3   1   7   69.66   12.21
   3   1   7  123.81   14.77
  -3   1  -7  104.84   14.85
  -3  -1   7   77.66   10.44
  -3   1   7   97.85   15.46
   3  -1  -7   67.24   12.92
  -3   1  -7   76.10   11.70
  -3  -1  -7   68.24   11.97
  -3  -1   7   79.22    9.20
  -3  -1   7   79.85   12.07
   3  -1   8   36.87   10.85
   3   1   8   27.43    8.07
  -3   1  -8   10.58    8.43
  -3  -1   8   23.82    7.47
  -3   1  -8   28.39   11.54
  -3  -1   8   17.67    8.79
   3  -1  -8   22.10   10.82
  -3  -1  -8   29.22    9.69
   3   1  -8   23.82   10.09
  -3  -1   9  195.76   17.80
  -3   1  -9  247.67   25.37
  -3   1  -9  158.18   19.75
   3  -1  -9  169.95   22.13
  -3  -1  -9  223.54   18.83
   3  -1   9  235.66   22.56
   3   1   9  184.94   17.77
   3   1  -9  244.60   25.40
   3  -1 -10    5.65   10.27
  -3   1 -10    8.49    9.10
   3   1 -10    7.53   11.47
  -3  -1 -10   13.70    9.08
  -3   1 -11   22.28   11.05
   3   1 -11   11.94   12.14
  -3  -2   0   95.34   11.77
   3  -2   0  124.29   12.14
   3  -2   0   90.62   14.29
  -3  -2   0   85.90   12.65
  -3   2   0   94.33   10.13
  -3  -2   0   80.33    6.35
  -3  -2   1  116.35   11.99
   3  -2  -1  129.45   13.16
   3  -2  -1  121.69   15.30
   3  -2   1  108.49   15.56
  -3  -2   1  119.64   14.11
  -3   2   1  126.76   11.65
  -3  -2  -1  125.68   15.67
  -3   2  -1  111.13   11.46
  -3   2  -1  113.34   11.67
   3   2   1   94.22    7.35
  -3   2  -2  393.55   25.20
   3   2   2  447.90   21.66
   3  -2  -2  433.70   26.97
  -3   2  -2  440.87   25.57
  -3  -2  -2  394.43   26.37
   3  -2   2  391.63   28.13
  -3   2   2  399.87   24.85
  -3  -2   2  461.42   27.03
  -3   2  -2  426.79   25.71
  -3  -2   2  415.18   24.90
  -3   2  -3   62.83    9.67
  -3   2  -3   47.55    9.29
   3  -2  -3   42.71    9.25
  -3   2  -3   65.84   10.79
   3   2   3   44.36    7.42
  -3  -2   3   50.71    8.09
  -3  -2  -3   68.64   12.32
  -3  -2  -3   75.04   13.31
  -3  -2   3   50.61   10.09
  -3   2  -4   24.10    7.37
  -3   2  -4   22.97    7.82
  -3  -2   4   25.06    7.00
  -3  -2   4   27.25    3.91
  -3   2  -4   42.28    9.62
   3   2   4   29.26    7.43
   3   2  -4   30.62    7.62
  -3   2   4   51.98   13.32
  -3  -2  -4   36.22   11.72
  -3  -2   4   29.09    8.80
   3  -2  -4   30.46    8.51
  -3  -2   5  970.52   43.19
   3   2   5 1097.72   50.21
  -3   2  -5 1110.76   53.27
   3   2  -5  982.45   49.01
  -3   2  -5 1012.59   50.60
  -3  -2   5 1010.44   48.17
  -3   2   5 1166.99   53.06
  -3  -2  -5 1032.12   51.77
  -3  -2   5 1027.61   47.77
   3  -2  -5 1004.51   52.31
  -3   2  -5 1071.42   51.70
  -3   2  -6  226.99   19.82
  -3  -2   6  195.59   14.39
   3   2   6  234.48   19.56
  -3   2  -6  299.64   22.98
   3   2  -6  226.11   18.42
  -3   2   6  236.88   20.84
  -3  -2   6  208.12   17.69
  -3   2   6  254.96   22.27
  -3  -2  -6  231.50   20.27
  -3  -2   6  271.16   17.99
   3  -2  -6  232.36   21.68
   3  -2   6  253.53   19.92
  -3  -2   7  129.23   12.30
   3   2   7  132.74   16.00
   3   2  -7  156.65   16.46
  -3   2  -7  145.09   17.97
  -3  -2   7  121.73   15.20
  -3   2   7  168.69   19.36
   3   2   7  101.65    9.91
  -3  -2   7  163.94   14.06
  -3  -2  -7  137.35   16.55
   3   2  -8  284.51   23.70
  -3  -2   8  273.29   19.31
  -3  -2   8  265.62   23.92
  -3   2  -8  286.02   24.54
  -3   2   8  273.31   24.11
  -3  -2  -8  301.31   23.06
   3   2   8  214.45   16.83
   3   2  -9 1406.37   67.95
  -3   2  -9 1233.73   65.54
  -3   2   9 1307.71   62.71
  -3  -2  -9 1339.28   61.50
   3   2 -10   29.09   12.21
  -3   2 -10    1.68   12.09
  -3   2  10   12.92   13.98
  -3  -2 -10    4.91    9.27
   3   2 -11    1.83   10.49
  -3   2 -11   -2.85    9.62
   3  -3   0  714.10   38.19
  -3  -3   0  691.03   37.74
   3  -3   0  683.28   40.28
  -3   3   0  778.75   37.11
  -3  -3   0  696.01   40.98
   3   3   1  873.84   38.46
   3  -3  -1 1072.87   48.86
  -3  -3   1 1073.88   47.17
   3  -3  -1  931.86   49.28
  -3   3   1 1013.41   45.67
   3  -3   1  915.81   49.42
  -3  -3  -1  954.95   50.88
  -3  -3   1  997.74   50.33
  -3   3  -1 1010.10   44.83
  -3  -3   1  862.26   41.07
  -3   3  -1  856.15   44.98
   3  -3  -2 3305.41  127.37
   3   3   2 2869.81  117.24
  -3   3   2 3045.55  123.34
   3  -3  -2 2847.90  125.71
  -3  -3   2 3065.66  126.10
  -3   3  -2 3142.18  127.00
  -3   3  -2 3141.80  122.53
  -3  -3   2 2650.76  119.81
  -3  -3   2 3271.09  123.48
  -3   3  -2 2919.75  124.03
   3  -3  -3   -1.10    6.30
  -3   3  -3    3.23    6.74
  -3   3  -3    0.77    5.09
  -3  -3   3    0.79    5.60
  -3   3  -3   -5.10    7.79
   3   3   3   -1.15    4.83
  -3  -3   3    4.09    4.70
  -3  -3  -3   -6.29    9.92
   3   3  -3   -1.76    5.94
  -3   3   3   -0.89    5.37
  -3  -3  -3    3.61   10.59
  -3  -3   3    1.86    8.45
  -3   3  -4    6.58    6.30
  -3  -3   4   11.36    5.73
  -3  -3   4   13.43    7.20
   3   3   4    8.94    6.00
  -3   3  -4    8.85    5.87
  -3  -3  -4    8.42    8.08
  -3   3   4   15.67    7.42
   3  -3  -4   13.79    7.68
  -3  -3  -4   17.92   11.74
  -3  -3   4   13.29    8.42
   3   3   5 1172.44   58.50
  -3   3  -5 1218.17   58.62
  -3   3   5 1257.58   61.74
  -3  -3   5 1324.10   57.43
  -3  -3  -5 1417.13   64.30
  -3  -3   5 1289.19   59.26
   3  -3  -5 1289.41   63.26
  -3   3  -5 1319.90   63.10
  -3  -3   5 1168.86   61.13
  -3   3  -6  455.88   32.12
   3   3   6  452.62   30.59
  -3   3  -6  490.54   30.04
   3   3  -6  516.69   29.61
  -3  -3   6  559.03   29.94
  -3  -3  -6  520.31   33.42
   3  -3  -6  559.13   35.63
  -3  -3   6  537.89   30.82
  -3  -3   6  411.04   31.92
   3   3  -7   85.17   12.02
  -3   3  -7   78.42   12.13
  -3   3  -7  113.80   16.53
  -3  -3   7   77.42   11.95
   3  -3  -7   84.51   15.32
  -3  -3  -7  121.80   16.92
  -3   3  -8   32.04   11.44
   3   3  -8   19.66    7.87
   3  -3  -8   25.38   11.38
  -3   3  -8   13.20    8.97
  -3   3  -8   16.64    7.69
  -3  -3  -8   34.72   12.46
   3   3  -9  126.91   16.04
  -3   3  -9  141.80   19.56
  -3  -3  -9  133.90   18.07
  -3   4   0   23.91    6.58
  -3  -4   0   20.40    7.49
   3   4   0   37.76    6.11
   3  -4   0   37.53   13.99
   3  -4   0   21.66    8.01
  -3  -4   0   22.97   11.35
   3   4   1   82.64    6.73
  -3  -4   1  107.85   12.57
   3  -4  -1  123.68   14.70
  -3   4   1  104.84   11.60
   3   4  -1  107.80   11.33
  -3   4  -1  117.95   11.69
   3  -4  -1   93.25   16.70
  -3   4  -1  137.74   16.07
  -3  -4  -1   82.83   17.01
  -3  -4   1   88.05   15.76
   3  -4  -2  135.55   15.64
  -3   4  -2  110.77   15.81
   3   4   2  114.43    9.83
  -3   4   2  133.08   13.41
   3   4  -2  107.14   13.01
  -3   4  -2  128.06   12.54
   3  -4  -2  113.62   17.07
  -3  -4   2  109.85   11.89
  -3  -4   2  116.25   16.32
  -3  -4   2  126.01   12.78
  -3  -4   3   39.08    8.68
  -3   4  -3   37.39   10.37
   3  -4  -3   54.86   11.20
   3   4   3   27.23    6.97
  -3  -4   3   36.05    7.14
  -3   4  -3   35.31    7.69
   3   4  -3   39.26    9.90
  -3   4   3   38.75    9.24
  -3  -4  -3   42.74   14.06
  -3  -4   3   26.21   11.15
  -3  -4   4    7.07    5.08
  -3  -4   4   -5.13    7.33
  -3   4  -4    1.30    7.82
  -3   4  -4    7.31    8.51
   3   4   4    0.81    6.39
  -3   4  -4   13.42    6.14
  -3   4   4    7.53    7.01
  -3  -4  -4    5.43    7.95
   3   4  -4    7.06    7.57
   3  -4  -4   11.77    8.30
  -3  -4  -4   14.01   11.98
  -3  -4   4    3.39    9.74
  -3   4  -5  840.99   46.23
   3   4   5  797.46   42.00
  -3  -4   5  819.39   37.99
   3   4  -5  788.76   45.76
  -3  -4  -5  826.57   47.61
  -3  -4   5  705.96   43.41
   3  -4  -5  785.78   46.43
  -3   4  -5  844.23   40.86
  -3   4  -5  755.04   45.63
  -3   4  -6  146.90   18.82
  -3   4  -6  187.64   19.90
   3   4   6  166.43   17.12
   3   4  -6  163.05   19.27
  -3  -4  -6  178.29   21.18
   3  -4  -6  147.98   19.15
  -3   4  -6  155.60   15.16
  -3   4  -7   86.97   15.27
  -3   4  -7   82.22   10.96
   3  -4  -7   76.35   15.76
   3   4  -7   73.71   14.88
  -3  -4  -7   82.85   16.93
  -3  -4  -8  308.07   27.82
   3  -5   0  136.58   15.52
  -3   5   0  113.21   12.51
  -3  -5   0   93.84   12.75
   3   5   0   78.39   10.22
  -3  -5   0   96.34   18.55
  -3  -5   1  464.59   26.93
   3   5   1  391.28   19.93
   3  -5  -1  576.02   33.42
  -3   5   1  513.32   28.83
  -3   5  -1  544.02   27.55
   3   5   1  387.31   22.18
   3   5  -1  368.98   26.12
   3  -5  -1  438.57   33.57
  -3   5  -1  493.83   34.02
  -3  -5  -1  483.52   37.27
  -3  -5   1  487.55   35.49
  -3   5  -1  474.99   30.39
   3  -5  -2 2253.27   87.77
   3   5   2 1856.14   73.61
  -3   5   2 1943.31   80.97
  -3   5  -2 2207.10   78.42
   3   5   2 1522.91   68.27
   3   5  -2 1827.70   80.68
   3  -5  -2 2127.99   85.20
  -3   5  -2 2127.47   89.22
  -3   5  -2 1971.73   83.29
  -3   5  -3    6.02    8.77
  -3   5  -3    8.58    7.68
   3  -5  -3   22.54    9.73
   3   5   3   13.13    6.17
   3  -5  -3    4.28   12.12
   3   5  -3    1.19    8.04
  -3   5  -3    5.40    5.40
  -3  -5  -3   13.69   13.76
  -3   5  -4   49.70    7.85
   3  -5  -4   25.02   10.03
  -3  -5   4   39.70   10.14
  -3   5  -4   36.97   11.63
  -3   5  -4   31.49   10.64
   3   5   4   30.11    8.42
   3   5  -4   31.52   10.99
  -3  -5  -4   53.97   16.89
  -3   5  -5  841.27   47.57
   3   5   5  788.38   42.32
   3   5  -5  818.65   47.85
  -3  -5  -5  912.28   52.56
   3  -5  -5  696.69   46.59
  -3   5  -5  753.45   48.15
   3   5  -6  187.65   21.01
   3  -5  -6  144.58   19.86
   3   5  -7   11.46   10.67
  -3   6  -1   32.05   10.92
  -3   6   1   44.94   10.70
   3   6  -1   36.69    9.46
  -3   6  -2   57.63   12.94
   3   6  -2   48.44   10.67
   3  -6  -2   52.95   12.64
   3  -6  -3   16.93   10.28
   3   6  -3   15.49    9.60
   3  -6  -4    3.18    9.25
  -3  -6  -4   -1.38    9.01
   3   6  -4    8.40    9.34
  -3  -6  -5  358.88   30.42
   3   6  -5  409.98   31.46
  -4   0   0 5574.14  213.57
  -4   0   0 5302.83  219.18
  -4   0   0 5539.70  219.86
  -4   0  -1  491.72   26.26
  -4   0  -1  492.77   30.94
  -4   0   1  447.15   30.87
  -4   0  -1  448.93   30.95
  -4   0   1  485.84   29.45
  -4   0   1  468.06   24.65
  -4   0  -2  484.01   26.60
  -4   0  -2  478.43   24.67
  -4   0   2  419.95   27.66
  -4   0  -3 1333.59   60.79
   4   0  -3 1285.78   64.04
  -4   0   3 1352.19   63.06
  -4   0  -3 1338.47   57.53
  -4   0  -4 1552.40   68.08
  -4   0  -4 1599.02   72.92
   4   0  -4 1547.73   74.79
  -4   0   4 1589.18   73.67
  -4   0   4 1652.77   74.05
   4   0   4 1745.22   72.01
  -4   0   5   80.26   12.11
  -4   0  -5  102.10   13.72
   4   0   5   97.41   17.43
   4   0  -5   65.58   12.12
  -4   0   5   80.69   13.11
   4   0   5  109.15   12.67
   4   0   6   19.31    8.12
  -4   0  -6   16.26    9.03
   4   0  -6    2.74    7.62
  -4   0  -6   18.35    6.56
   4   0   6   -7.92   14.83
  -4   0   6   13.50    9.13
  -4   0   6   26.60    8.71
   4   0  -7  498.69   34.94
  -4   0  -7  425.09   33.37
  -4   0  -7  413.17   27.21
   4   0  -8   70.64   15.45
  -4   0  -8   51.99   14.04
  -4   0   8   48.32   11.79
   4   0   8   44.28   18.17
  -4   0  -8   52.59   10.47
   4   0  -9   12.03   11.14
  -4   0  -9   26.69   13.73
   4   0   9   25.81   18.10
  -4   1   0    2.19    5.33
  -4  -1   0    1.31    4.17
  -4  -1   0   -2.09   11.31
  -4  -1   0    3.04    4.17
  -4  -1   0    5.45    6.82
  -4   1  -1   23.18    7.63
  -4  -1   1   29.56    5.22
  -4  -1  -1   29.79    6.13
   4  -1  -1   25.15    8.40
  -4  -1   1   35.26    8.75
  -4   1  -1   29.01    8.47
  -4  -1  -1   34.95    9.52
  -4  -1   1   28.63   12.35
  -4  -1  -1   54.50   13.85
  -4  -1   1   30.84    6.88
  -4   1  -2   -2.22    6.86
  -4   1  -2   -0.74    5.29
  -4  -1  -2    4.72    3.15
  -4  -1  -2    7.77    7.78
  -4  -1   2    2.56    3.27
  -4   1  -2    2.68    6.03
  -4  -1  -2    5.88    5.21
  -4   1   2    4.72    6.07
  -4  -1   2    1.61    5.56
  -4   1   2   22.78   12.57
  -4  -1  -2   20.09   13.00
   4  -1  -2   -1.18    7.21
  -4  -1   2    1.01    5.77
   4  -1   2   -2.09   13.71
  -4   1  -3  375.35   24.42
  -4  -1  -3  361.55   23.23
   4  -1  -3  330.63   25.63
  -4   1  -3  350.32   26.63
   4   1  -3  320.00   24.03
  -4  -1   3  366.67   24.51
   4  -1   3  329.59   26.88
  -4   1   3  340.87   26.75
  -4   1   3  359.14   24.78
  -4  -1   3  334.21   23.70
  -4   1  -3  365.21   22.91
   4   1   3  368.37   21.42
   4   1   4  317.34   21.02
  -4   1  -4  348.65   24.03
  -4  -1  -4  346.67   23.70
   4   1  -4  269.75   22.40
  -4   1  -4  337.75   25.95
  -4  -1  -4  297.96   15.11
  -4  -1   4  292.86   24.00
  -4   1   4  308.14   23.00
   4  -1   4  352.01   27.26
  -4   1   4  314.49   25.79
  -4  -1   4  302.70   22.82
  -4   1  -4  371.48   22.65
  -4   1  -5   91.23   14.19
  -4  -1   5   76.99   11.53
  -4   1  -5   86.17   11.69
   4   1   5   82.29   11.19
   4   1  -5   68.91   12.16
  -4   1  -5  100.56   13.65
  -4  -1  -5   71.23   12.54
  -4  -1  -5   79.81    7.08
  -4  -1   5   80.96   13.42
  -4   1   5   71.56   15.57
   4  -1   5  112.01   19.36
  -4   1   5   70.20   11.52
   4   1   6  153.11   15.98
   4  -1  -6  107.99   15.82
  -4   1  -6   95.02   14.98
  -4  -1   6   91.85   11.37
  -4  -1  -6  124.80   16.97
  -4  -1   6  119.08   14.44
  -4  -1   6  134.90   16.91
  -4   1   6  133.72   19.36
   4  -1   6  186.56   24.19
   4   1  -6  105.77   15.42
   4  -1  -7 1461.43   75.16
   4   1  -7 1402.91   72.53
  -4   1  -7 1511.50   73.80
  -4  -1   7 1406.08   64.98
  -4  -1  -7 1451.23   74.12
  -4   1  -7 1351.83   67.76
  -4   1   7 1468.69   72.89
  -4  -1   7 1511.72   64.31
   4  -1  -8   37.89   12.78
  -4   1  -8   49.70   13.35
   4   1  -8   30.17   11.50
  -4   1  -8   21.64    9.45
  -4   1   8   -2.83   15.05
  -4  -1  -8   47.98   12.80
   4   1  -9   68.28   16.26
  -4   1  -9   54.82   12.78
  -4   1   9   64.08   18.77
  -4  -1  -9   78.49   14.51
   4  -1  -9   72.56   16.79
   4   1 -10  519.00   43.87
  -4   1  10  581.11   41.35
  -4  -1 -10  574.19   36.25
  -4  -2   0 3608.06  152.84
   4  -2   0 3953.01  155.10
  -4   2   0 3670.99  150.58
  -4   2   0 3584.36  149.21
  -4  -2  -1  104.83   14.43
  -4   2  -1  100.71   12.38
   4  -2  -1   99.35   13.49
  -4   2   1   64.16   10.45
  -4  -2   1   74.46   11.67
  -4  -2  -1   69.44   15.31
   4  -2   1   86.30   16.47
  -4   2  -1  101.28   12.77
  -4   2  -2  106.36   14.03
  -4   2  -2  138.07   14.71
   4  -2  -2  110.77   14.91
  -4  -2  -2  134.60   16.54
  -4  -2   2  121.05   12.39
  -4  -2  -2  146.80   17.77
  -4   2   2  134.90   14.59
  -4   2  -2  141.74   14.36
  -4  -2   2  110.17   15.76
  -4  -2   2  123.94   14.13
   4   2   3 1644.88   68.93
  -4   2  -3 1873.48   77.26
  -4   2  -3 1621.77   74.76
   4  -2  -3 1653.54   77.21
  -4  -2   3 1373.86   71.25
  -4  -2  -3 1588.82   73.57
  -4  -2   3 1673.28   74.83
  -4  -2   3 1599.40   73.55
  -4   2  -3 1682.70   74.16
   4   2   4 1382.47   62.17
  -4   2  -4 1495.56   68.51
   4  -2  -4 1438.72   69.27
  -4   2  -4 1398.18   67.09
  -4  -2   4 1329.40   65.88
   4  -2   4 1446.17   70.78
  -4   2   4 1353.78   67.67
  -4  -2   4 1355.52   65.41
  -4  -2  -4 1493.13   70.47
  -4  -2   4 1373.87   64.91
  -4   2  -4 1412.36   65.78
  -4  -2   5   36.01    8.83
  -4   2  -5   45.84   10.55
   4   2   5   54.65   10.07
  -4  -2   5   36.56    4.59
  -4   2  -5   79.04   12.69
   4  -2  -5   57.58   12.25
  -4   2  -5   45.00   10.11
   4   2  -5   30.51    8.77
  -4  -2   5   36.20   10.22
  -4   2   5   70.79   15.78
  -4  -2  -5   68.93   14.39
  -4  -2   5   51.25   10.63
   4   2  -6   -2.34    6.70
   4  -2  -6   -2.99    8.42
  -4   2  -6   -4.56    7.33
   4   2   6    4.26    7.84
  -4  -2   6    3.77    4.00
  -4   2  -6    7.94    8.51
  -4   2  -6   -1.23    7.16
  -4  -2   6    1.33    8.67
  -4   2   6    8.63   13.90
  -4  -2  -6    1.27   10.74
  -4  -2   6   -1.03    6.01
  -4  -2   6    5.76    7.57
  -4   2  -7  799.20   46.88
   4   2  -7  671.22   43.04
  -4  -2   7  615.11   40.99
  -4   2   7  789.38   45.52
  -4  -2  -7  808.13   45.37
  -4  -2   7  850.29   39.86
   4   2  -8   28.32   10.94
  -4   2  -8   34.80   12.69
  -4   2  -8   45.82   11.93
  -4   2   8   28.88   15.70
  -4  -2  -8   45.07   13.03
   4   2  -9   28.82   12.53
  -4   2  -9   22.98   10.73
  -4   2   9   55.53   17.58
  -4  -2  -9   43.70   13.90
   4   2 -10   -9.63   12.07
  -4  -3   0    7.16    6.84
  -4   3   0    2.93    5.50
   4  -3   0   -1.21    6.70
  -4  -3   0   -4.09   10.70
   4  -3   0    2.49   12.89
  -4  -3   1   13.40    4.77
  -4   3  -1   16.89    7.83
  -4   3   1   22.95    7.93
  -4   3  -1   26.36    7.54
  -4  -3   1   25.52    8.27
   4  -3  -1   19.81   13.51
  -4  -3  -1   15.35    7.60
   4  -3   1   32.21   13.58
  -4  -3  -1   22.63   12.29
  -4  -3   1   24.59   11.71
   4  -3  -1   19.14    8.44
  -4  -3   2    3.22    6.64
  -4   3  -2   10.63    8.16
   4  -3  -2   14.50    7.92
  -4   3   2   10.17    7.03
  -4  -3   2    6.60    5.14
   4   3   2    8.00    4.20
  -4   3  -2   -1.07    6.79
  -4  -3  -2    2.15   12.21
   4  -3   2    1.26   12.60
  -4   3  -2    9.61    6.18
  -4  -3   2    7.30    9.87
   4   3   3  529.66   27.99
  -4   3  -3  574.68   34.82
   4  -3  -3  526.04   35.70
  -4   3   3  539.51   33.34
  -4  -3  -3  591.64   33.69
  -4  -3   3  623.75   36.04
  -4  -3   3  561.21   33.09
  -4   3  -3  638.74   36.32
  -4   3  -3  572.03   33.41
  -4  -3   3  524.44   30.91
  -4   3  -4  303.28   23.80
   4   3   4  314.34   21.28
   4  -3  -4  316.25   26.59
  -4   3  -4  377.60   27.38
  -4  -3  -4  349.97   23.32
  -4  -3   4  364.68   24.51
  -4  -3  -4  391.58   29.94
  -4  -3   4  360.41   25.53
  -4   3  -4  307.67   25.30
  -4  -3   4  295.60   23.26
  -4  -3   5   39.59    9.24
  -4   3  -5   61.18   12.02
  -4  -3   5   37.35   10.61
   4  -3  -5   42.72   11.40
   4   3   5   49.99    9.81
  -4   3  -5   58.40   12.73
  -4   3  -5   59.95   11.06
  -4  -3  -5   40.01   13.53
  -4  -3   5   59.73   12.00
   4  -3  -6   16.00    9.49
  -4   3  -6   25.27    9.51
   4   3   6   16.11    8.44
  -4   3  -6   13.89    9.51
  -4  -3   6   18.85    7.53
  -4  -3  -6   26.80   13.24
  -4   3  -6   15.62    7.65
  -4  -3   6   13.61    8.87
  -4   3  -7  907.40   52.15
  -4  -3  -7  898.56   50.90
   4  -3  -7  792.08   52.07
   4   3  -8   52.47   12.04
  -4  -3  -8   60.15   15.23
  -4  -3  -9   48.77   15.13
  -4  -4   0 2465.60  109.12
   4  -4   0 2514.40  110.52
  -4   4   0 2498.44  106.47
  -4  -4   0 2455.89  113.62
  -4  -4   1  130.94   15.51
   4  -4  -1  141.93   17.79
  -4  -4  -1  140.57   17.13
  -4   4  -1  135.65   15.19
  -4   4   1  134.36   15.15
  -4   4  -1  160.19   19.18
  -4  -4  -1  139.28   21.25
  -4  -4   1  138.79   20.08
  -4   4  -1  154.28   16.67
  -4   4  -2  135.12   15.94
  -4   4  -2  114.60   16.17
   4  -4  -2  156.74   18.56
  -4   4  -2  150.02   15.30
  -4  -4   2   96.64   10.64
  -4  -4   2  137.35   18.79
  -4  -4   2  112.78   13.80
   4   4   2   82.94    7.20
  -4   4  -3 1004.86   51.13
   4   4   3  853.24   41.04
   4  -4  -3  950.53   52.94
  -4  -4  -3  994.60   47.48
  -4  -4   3  906.57   46.53
  -4   4  -3 1010.85   48.18
  -4  -4   3  974.29   51.56
  -4  -4   3  786.16   44.43
  -4   4  -3 1026.27   53.60
   4   4   4  893.19   43.81
   4  -4  -4 1002.34   54.36
  -4  -4  -4  872.10   44.42
  -4  -4  -4 1050.37   56.74
  -4  -4   4  975.47   50.88
  -4   4  -4  993.75   48.45
  -4  -4   4  813.62   46.67
  -4   4  -4  951.76   52.16
  -4  -4   5   39.77   10.46
  -4   4  -5   58.74   12.94
   4   4   5   44.53    9.11
   4  -4  -5   45.23   12.23
  -4   4  -5   35.74    9.15
  -4  -4  -5   74.21   16.90
  -4  -4   5   55.88   13.01
  -4   4  -6   12.57    7.18
   4  -4  -6    8.71   10.00
  -4   4  -6   27.05   10.62
   4   4   6   21.97    8.77
  -4  -4  -6    4.66   13.19
  -4  -4  -7  451.31   35.73
  -4   5   0   -1.67    8.76
  -4   5   0   -3.11    6.59
  -4  -5   0    3.48   13.42
  -4   5  -1    8.36    9.12
   4  -5  -1    9.36   10.03
  -4  -5  -1   23.54   15.04
  -4   5  -1   11.18    7.26
  -4  -5   1    6.62   13.52
  -4   5  -2    9.99    6.34
  -4   5  -2   24.94   10.97
   4  -5  -2    8.37   10.34
  -4  -5  -2   -9.22   14.20
  -4  -5   2   -7.84   13.51
  -4   5  -3  147.47   20.31
   4  -5  -3  137.91   18.93
  -4  -5   3  122.32   18.80
   4  -5  -4  134.85   19.19
  -5   0   0    9.16    7.62
  -5   0   0  -10.52    5.64
  -5   0   0   -2.50   12.19
  -5   0   1  103.19   10.61
  -5   0  -1   98.87   11.16
  -5   0  -1   95.78   14.61
  -5   0   1  103.99   17.16
  -5   0   1   86.50   13.35
  -5   0  -2  207.83   16.75
  -5   0  -2  230.11   15.66
  -5   0   2  187.15   19.18
  -5   0   2  192.24   14.70
  -5   0  -3    3.11    4.93
  -5   0  -3    8.22    6.72
   5   0  -3   11.38    8.67
  -5   0  -4   16.79    5.64
   5   0  -4   11.72    8.67
  -5   0  -4   12.41    7.07
  -5   0   4    1.39   13.28
  -5   0   4    3.40    7.10
  -5   0  -5  745.73   43.00
   5   0  -5  703.08   45.13
  -5   0   5  792.21   48.06
   5   0  -6  175.01   20.61
  -5   0  -6  131.52   17.97
  -5   0   6  144.17   22.57
   5   0  -7  135.19   19.48
  -5   0  -7  109.74   18.71
  -5   0   7  122.53   23.09
  -5   0   8  162.59   26.50
  -5   1   0  382.87   24.34
  -5  -1   0  333.29   27.22
  -5  -1   0  375.84   20.43
  -5  -1   0  339.86   20.76
  -5  -1   0  370.52   28.91
  -5   1  -1  673.29   40.48
  -5   1  -1  689.77   37.08
  -5  -1   1  671.08   31.43
  -5  -1  -1  717.47   34.13
  -5  -1  -1  677.74   42.39
  -5  -1   1  691.84   35.25
  -5  -1  -1  663.93   31.51
  -5  -1   1  657.49   41.77
  -5  -1  -1  701.56   42.26
  -5   1   1  667.21   35.87
  -5  -1   1  638.76   39.81
  -5  -1   2 2318.59   92.35
  -5   1  -2 2514.09  101.17
  -5  -1  -2 2418.46   97.89
   5  -1  -2 2360.87  106.44
  -5  -1   2 2347.13   99.52
  -5  -1   2 2416.28  105.82
  -5  -1  -2 2485.35  104.99
  -5   1  -2 2327.05   98.12
  -5  -1  -2 2146.79   90.76
  -5  -1   2 2288.55  102.99
  -5   1  -3    1.76    6.15
  -5  -1   3    0.75    3.52
  -5   1  -3   -5.25    6.83
  -5  -1  -3    5.39    7.11
  -5  -1   3   -8.48   14.41
  -5  -1   3   -1.09    6.66
  -5   1   3   -1.28   12.40
   5   1  -4   44.93   11.02
  -5   1  -4   40.62    9.09
  -5  -1   4   23.09    5.04
  -5   1  -4   41.33   10.17
  -5  -1  -4   36.57    9.54
  -5  -1   4   36.80   10.18
  -5   1   4   50.39   15.73
  -5   1  -5 1032.47   54.91
  -5  -1  -5 1056.29   55.82
   5  -1  -5  977.39   57.44
   5   1  -5  956.54   55.68
  -5  -1   5  974.52   55.32
  -5   1   5 1116.64   58.44
   5   1   5 1082.48   51.95
  -5   1  -5 1125.79   51.87
  -5   1  -6  350.47   27.59
   5  -1  -6  279.07   27.57
  -5  -1  -6  294.84   26.92
   5   1  -6  314.93   28.45
  -5   1   6  304.70   29.54
  -5   1  -7   75.74   15.17
  -5  -1  -7   40.69   13.53
  -5   1  -7   53.73   10.53
   5   1  -7   53.20   13.72
  -5   1   7   45.87   18.03
   5  -1  -7   57.98   14.23
   5   1  -8    3.95   10.17
  -5   1   8   -8.17   17.24
  -5  -1  -8   17.37   13.49
  -5  -1  -9  130.63   19.42
  -5   2   0   16.38    8.37
  -5  -2   0    8.38    8.01
  -5  -2   0   -1.42   14.22
  -5  -2   1   43.97   10.77
  -5   2   1   55.04   10.15
  -5   2  -1   47.50    9.97
  -5  -2   1   40.39   15.75
  -5  -2  -1   46.22   15.56
  -5   2  -2   72.04   11.92
  -5   2  -2   68.80   12.68
  -5  -2   2   79.15   10.53
  -5  -2  -2   89.15   17.72
  -5  -2   2   71.00   12.72
   5  -2  -2   84.85   15.00
  -5   2  -3   19.33    8.34
  -5   2  -3   25.92    9.57
  -5  -2   3   47.93   10.68
  -5  -2   3   16.52    7.36
  -5  -2  -3   63.27   15.44
  -5  -2   3   39.87   13.02
   5  -2  -3   28.18   11.22
  -5   2  -4    2.17    6.43
   5   2   4   -1.53    5.69
   5  -2  -4   17.48    9.40
  -5   2  -4   -1.28    8.23
  -5  -2   4   13.63    7.58
  -5  -2   4   -1.23    9.74
  -5   2  -5  740.87   43.25
   5  -2  -5  632.86   43.84
  -5  -2   5  714.07   42.44
  -5   2   5  734.98   44.88
  -5  -2  -5  832.83   48.36
  -5  -2   5  685.06   40.53
  -5   2  -5  708.38   41.04
   5   2   5  656.60   37.39
  -5   2  -6  191.83   19.43
  -5   2  -6  186.99   21.22
  -5   2   6  232.12   25.39
  -5  -2  -6  259.52   26.47
  -5  -2   6  191.28   19.30
   5   2  -7   48.35   13.29
  -5   2   7   50.71   18.27
  -5  -2  -7   60.63   16.44
   5   2  -8  223.95   25.78
  -5   2   8  249.19   27.83
  -5  -3   0  166.65   22.83
  -5  -3   0  168.16   22.50
  -5   3   0  155.10   17.07
  -5   3  -1  649.09   37.69
  -5  -3   1  538.31   37.71
   5  -3  -1  627.64   40.63
  -5  -3  -1  662.44   41.78
  -5  -3  -1  571.30   42.06
  -5   3  -1  635.99   38.73
  -5  -3   1  634.10   42.71
  -5   3  -2 1894.06   88.53
   5  -3  -2 1936.55   93.41
  -5  -3  -2 1950.15   89.98
  -5  -3  -2 1887.69   94.74
  -5  -3   2 2046.51   93.57
  -5   3  -2 2019.35   90.01
  -5  -3   2 1847.92   89.21
  -5   3  -3   -5.14    7.61
  -5   3  -3    2.68    8.04
  -5  -3   3    7.63    7.29
   5  -3  -3    4.98    7.84
  -5  -3  -3    9.22   12.39
  -5  -3   3    2.81   11.50
   5  -3  -4   28.17   11.28
  -5   3  -4   40.83   10.85
   5   3   4   33.06    7.22
  -5   3  -4   41.59   11.24
  -5  -3  -4   52.42   16.74
  -5  -3   4   54.00   13.77
  -5   3  -5  714.08   43.19
   5  -3  -5  602.68   43.17
  -5  -3  -5  803.91   48.65
  -5  -3   5  716.05   41.55
  -5   3  -5  590.85   40.03
   5   3   5  632.82   35.53
  -5  -3   6  200.20   20.67
  -5   3  -6  188.69   20.69
  -5   4   0   46.18   11.62
  -5  -4   0   78.13   19.00
  -5   4  -1   36.12   11.63
  -5   4  -1   43.76   11.02
  -5  -4  -1   23.27   15.26
   5  -4  -1   33.57   11.42
  -5  -4  -1   58.22   18.40
  -5  -4   1   39.74   15.57
  -5   4  -2   77.93   14.75
  -5   4  -2   70.27   13.43
   5  -4  -2   81.00   15.50
  -5  -4  -2   48.01   15.58
  -5  -4  -2  106.88   21.24
  -5  -4   2   58.35   16.65
  -5   4  -3   16.82    9.84
   5  -4  -3    5.40    9.46
  -5  -4  -3   22.04   12.99
  -5  -4   3   -4.53   12.34
  -5   4  -4   -4.44    8.88
  -5  -4   4   -1.41   11.34
  -5  -4   5  497.27   34.96
  -6   0   0 2057.46   87.10
  -6   0  -1   37.39    7.99
  -6   0   1   51.57    8.72
  -6   0  -1   43.55    8.67
  -6   0   1   44.41   15.92
  -6   0  -2   59.02    9.00
  -6   0   2   43.92    7.96
  -6   0  -2   62.13   10.16
  -6   0   2   46.69   16.08
  -6   0  -3  910.20   47.23
  -6   0   3  911.12   43.13
  -6   0  -4  735.76   41.47
  -6   0   4  709.64   47.08
  -6   0  -5   20.90    9.99
  -6   0  -6   -1.41    9.19
  -6   1   0   11.84    7.61
  -6  -1   0    8.29    4.70
  -6  -1   0   21.93   16.29
  -6   1  -1   13.65    7.26
  -6   1   1   13.28    7.57
  -6   1  -1    3.09    6.95
  -6  -1  -1    4.89    5.54
  -6  -1   1    9.48   13.99
  -6  -1  -1   12.30   15.11
  -6   1  -2    9.00    6.62
  -6   1   2    8.28    6.97
  -6   1  -2    4.25    7.26
  -6  -1  -2   -0.82    6.06
  -6  -1   2   15.98   14.80
  -6   1  -3  236.98   21.45
  -6  -1  -3  260.24   21.12
  -6  -1   3  255.46   28.24
  -6   1   3  299.46   28.10
  -6   1  -3  239.75   19.95
  -6   1   3  249.10   20.20
  -6   1  -4  172.69   19.25
  -6  -1  -4  199.53   19.70
  -6   1   4  206.27   24.83
  -6   1  -5   32.92   10.46
  -6  -1  -5   20.92   10.81
  -6  -1  -6   26.32   12.81
  -6   2   0 2359.22  102.16
  -6  -2   0 2206.36  107.43
  -6   2  -1  160.95   18.01
  -6  -2   1  171.48   24.25
  -6  -2  -1  193.80   25.95
  -6   2  -1  131.87   16.15
  -6   2   1  139.53   16.78
  -6   2  -2  172.46   19.08
  -6   2  -2  113.07   14.87
  -6  -2   2  116.44   22.74
  -6  -2  -2  180.80   23.78
  -6   2   2  142.04   16.46
  -6   2  -3  713.96   42.49
  -6  -2   3  670.43   44.33
  -6   2  -3  630.65   38.28
  -6   2  -4  773.29   46.71
  -6  -2   4  787.08   48.15
  -6   2  -4  784.79   43.88
  -6  -2   5   44.93   13.84
  -6   3   0    6.64    9.07
  -6  -3   0    6.96   16.62
  -6   3  -1   -1.40    8.30
  -6   3   1   -2.61    8.39
  -6   3  -1    8.21    9.13
  -6  -3   1  -30.53   19.56
  -6  -3  -1    6.61   16.57
  -6   3  -2    2.67    8.14
  -6   3   2   -1.29    8.53
  -6  -3  -2    6.06   16.13
  -6   3  -3   99.73   15.45
  -6   3  -4  128.45   17.05
  -7   1  -2 1061.60   54.16
   0   0   0    0.00    0.00


TITL ISMO_auto in Pmmn
REM Pmmn (#59 in standard setting)
CELL 0.71073   5.163359   5.354972   9.006695  90.0000  90.0000  90.0000
ZERR    2.00   0.000342   0.000319   0.000601   0.0000   0.0000   0.0000
LATT  1
SYMM -x+1/2,-y+1/2, z
SYMM -x, y+1/2,-z
SYMM  x+1/2,-y,-z
SFAC O Mo In Sb
UNIT 2.00 2.00 2.00 2.00
REM  CrysAlisPro recorded range (K): Min=124.5; max=300.0; aver:212.2
TEMP -61
TREF
HKLF 4
END
_computing_structure_solution     'SHELXT 2014/5 (Sheldrick, 2014)'
_computing_structure_solution     'SHELXT 2018/2 (Sheldrick, 2018)'
;
_shelx_hkl_checksum                32761
_olex2_submission_special_instructions  'No special instructions were received'
_oxdiff_exptl_absorpt_empirical_details
;
Empirical correction (ABSPACK) includes:
- Absorption correction using spherical harmonics
- Frame scaling
;
_oxdiff_exptl_absorpt_empirical_full_max  1.463
_oxdiff_exptl_absorpt_empirical_full_min  0.716
loop_
  _twin_individual_id
  _twin_individual_mass_fraction_refined
 1 0.80(9)
 2 0.20(9)
